# Supplementary material for: Single-Cell Transcriptomics Reveals the Molecular Anatomy of Sheep Hair Follicle Heterogeneity and Wool Curvature
Source: Front Cell Dev Biol. 2021 Dec 21;9:800157. doi: 10.3389/fcell.2021.800157 (PMC8724054; doi:10.3389/fcell.2021.800157)
Supplement: Supplementary file 1 [file DataSheet1.zip]

Archive with 11 entries (10 files):
- Supplementary Figures and Tables/
- Supplementary Figures and Tables/Supplementary figures.pdf
- Supplementary Figures and Tables/Table S1. List of signature genes for UAMP identified 19 clusters .csv
- Supplementary Figures and Tables/Table S2. List of branch-specific DEGs expression along pseudotime.csv
- Supplementary Figures and Tables/Table S3. Potential ligand-receptor pairs among different cell populations.csv
- Supplementary Figures and Tables/Table S4. DEGs of DPCs between straight wool and waved wool Hu sheep.xlsx
- Supplementary Figures and Tables/Table S5. DEGs of Matrix between straight wool and waved wool Hu sheep.csv
- Supplementary Figures and Tables/Table S6. DEGs of HFSC1 between straight wool and waved wool Hu sheep.csv
- Supplementary Figures and Tables/Table S7. DEGs of HFSC2 between straight wool and waved wool Hu sheep.csv
- Supplementary Figures and Tables/Table S8. DEGs of IRS1 between straight wool and waved wool Hu sheep.csv
- Supplementary Figures and Tables/Table S9. DEGs of IRS2 between straight wool and waved wool Hu sheep.csv
