# Supplementary material for: Single-Cell Transcriptomics Reveals the Molecular Anatomy of Sheep Hair Follicle Heterogeneity and Wool Curvature
Source: Front Cell Dev Biol. 2021 Dec 21;9:800157. doi: 10.3389/fcell.2021.800157 (PMC8724054; doi:10.3389/fcell.2021.800157)
Supplement: Supplementary file 1 [file DataSheet1.zip › Supplementary Figures and Tables/Table S1. List of signature genes for UAMP identified 19 clusters .csv]

Table S1. List of signature genes for UAMP identified 19 clusters.
	p_val	avg_logFC	pct.1	pct.2	p_val_adj	cluster	gene
IGFBP3	0	3.239637262	0.933	0.272	0	0	IGFBP3
CRABP1	0	3.189345799	0.926	0.136	0	0	CRABP1
APOD	0	3.157662089	0.903	0.11	0	0	APOD
COL1A1	0	3.01015363	0.911	0.076	0	0	COL1A1
COL3A1	0	2.501167278	0.797	0.044	0	0	COL3A1
WIF1	0	2.482910391	0.767	0.077	0	0	WIF1
PCOLCE	0	2.452059631	0.948	0.084	0	0	PCOLCE
RSPO3	0	2.44518865	0.811	0.02	0	0	RSPO3
IGF2	0	2.43434453	0.898	0.07	0	0	IGF2
LGALS1	0	2.383788293	0.959	0.384	0	0	LGALS1
FBLN1	0	2.274197157	0.902	0.141	0	0	FBLN1
COL1A2	0	2.21112545	0.671	0.042	0	0	COL1A2
PTGDS	0	2.095109667	0.643	0.107	0	0	PTGDS
SERPINF1	0	2.06844569	0.689	0.022	0	0	SERPINF1
COL6A1	0	1.851443022	0.825	0.03	0	0	COL6A1
OLFML3	0	1.843590801	0.804	0.043	0	0	OLFML3
INHBA	0	1.769627776	0.773	0.048	0	0	INHBA
COL6A2	0	1.636349824	0.771	0.052	0	0	COL6A2
FGF7	0	1.634653963	0.472	0.029	0	0	FGF7
SPON2	0	1.571186563	0.734	0.038	0	0	SPON2
EBF1	0	1.566739539	0.639	0.035	0	0	EBF1
IGF1	0	1.558173041	0.649	0.014	0	0	IGF1
SELENOM	0	1.518598335	0.876	0.26	0	0	SELENOM
WFDC1	0	1.515607727	0.52	0.048	0	0	WFDC1
VIM	0	1.500569358	0.976	0.298	0	0	VIM
GLT8D2	0	1.428890144	0.698	0.031	0	0	GLT8D2
TMEM100	0	1.413916138	0.557	0.024	0	0	TMEM100
STEAP1	0	1.395215339	0.456	0.1	0	0	STEAP1
MFAP4	0	1.373268217	0.523	0.059	0	0	MFAP4
ASIP	0	1.369016603	0.942	0.808	0	0	ASIP
SOX18	0	1.363290547	0.509	0.044	0	0	SOX18
PRRX1	0	1.361413921	0.71	0.018	0	0	PRRX1
EIF2S2	0	1.350930093	0.836	0.574	0	0	EIF2S2
LOC101115640	0	1.334412702	0.958	0.843	0	0	LOC101115640
CRIP1	0	1.218212739	0.714	0.137	0	0	CRIP1
LOC101113728	0	1.171094527	0.921	0.527	0	0	LOC101113728
SERPINH1	0	1.160577853	0.881	0.429	0	0	SERPINH1
SPON1	0	1.138368697	0.568	0.012	0	0	SPON1
TMEM119	0	1.136946922	0.537	0.013	0	0	TMEM119
MXRA8	0	1.129567893	0.582	0.017	0	0	MXRA8
COL6A3	0	1.126814801	0.39	0.014	0	0	COL6A3
HHIP	0	1.120392851	0.502	0.011	0	0	HHIP
EDN3	0	1.111840336	0.429	0.05	0	0	EDN3
FSTL1	0	1.088977661	0.621	0.101	0	0	FSTL1
PEBP4	0	1.076159715	0.51	0.009	0	0	PEBP4
EMP3	0	1.065172145	0.861	0.38	0	0	EMP3
MFAP2	0	1.026453418	0.82	0.289	0	0	MFAP2
TWIST1	0	1.024622325	0.539	0.011	0	0	TWIST1
ICAM1	0	1.019373288	0.489	0.124	0	0	ICAM1
GPC3	0	1.014302136	0.376	0.034	0	0	GPC3
LOC101116622	0	1.010546258	0.712	0.295	0	0	LOC101116622
LOXL1	0	1.007494182	0.516	0.119	0	0	LOXL1
SPARC	0	1.006658926	0.957	0.559	0	0	SPARC
RBP4	0	0.993277803	0.427	0.051	0	0	RBP4
PMP22	0	0.991270458	0.467	0.074	0	0	PMP22
FST	0	0.987342855	0.673	0.279	0	0	FST
F2RL2	0	0.980630911	0.51	0.042	0	0	F2RL2
CD63	0	0.976920233	0.952	0.767	0	0	CD63
LOC101102683	0	0.976293218	0.325	0.025	0	0	LOC101102683
LOC101105867	0	0.976124592	0.893	0.604	0	0	LOC101105867
DPEP1	0	0.97035935	0.424	0.009	0	0	DPEP1
LOC101114275	0	0.963020616	0.781	0.307	0	0	LOC101114275
CLEC11A	0	0.946271194	0.501	0.053	0	0	CLEC11A
COL15A1	0	0.94570996	0.481	0.02	0	0	COL15A1
C3H12orf57	0	0.941198024	0.854	0.651	0	0	C3H12orf57
SERPING1	0	0.932341217	0.598	0.196	0	0	SERPING1
LTBP1	0	0.930264018	0.612	0.174	0	0	LTBP1
SRPX	0	0.91050692	0.554	0.148	0	0	SRPX
RAMP2	0	0.906839051	0.606	0.232	0	0	RAMP2
LOC105608416	0	0.867199785	0.49	0.016	0	0	LOC105608416
CDC42EP5	0	0.846002197	0.501	0.027	0	0	CDC42EP5
CRABP2	0	0.834743168	0.739	0.303	0	0	CRABP2
RARRES2	0	0.831497717	0.828	0.457	0	0	RARRES2
THY1	0	0.830176314	0.475	0.07	0	0	THY1
CCL26	0	0.830083054	0.304	0.015	0	0	CCL26
TSPAN4	0	0.829082277	0.493	0.107	0	0	TSPAN4
FN1	0	0.825414233	0.402	0.019	0	0	FN1
LAMC3	0	0.804034748	0.319	0.008	0	0	LAMC3
EFEMP2	0	0.800246895	0.48	0.048	0	0	EFEMP2
IL11RA	0	0.800077885	0.485	0.07	0	0	IL11RA
FGFR1	0	0.79520276	0.548	0.153	0	0	FGFR1
ISLR	0	0.790415949	0.419	0.01	0	0	ISLR
PPIC	0	0.785105548	0.6	0.276	0	0	PPIC
C1R	0	0.778523345	0.574	0.174	0	0	C1R
SERF2	0	0.777510566	0.976	0.919	0	0	SERF2
PDGFRA	0	0.77638717	0.319	0.009	0	0	PDGFRA
MC4R	0	0.769376535	0.313	0.003	0	0	MC4R
SH3BGRL	0	0.765058842	0.746	0.459	0	0	SH3BGRL
P4HA3	0	0.761277165	0.385	0.011	0	0	P4HA3
SFRP1	0	0.758636355	0.693	0.274	0	0	SFRP1
ANXA6	0	0.744760225	0.482	0.069	0	0	ANXA6
UXS1	0	0.731266776	0.43	0.105	0	0	UXS1
BMP3	0	0.730952992	0.337	0.009	0	0	BMP3
FTH1	0	0.729255215	0.984	0.961	0	0	FTH1
GPX8	0	0.727944484	0.5	0.128	0	0	GPX8
RCN1	0	0.725772874	0.493	0.163	0	0	RCN1
VCAN	0	0.708053676	0.338	0.036	0	0	VCAN
LAMA2	0	0.706939853	0.3	0.006	0	0	LAMA2
LOC114114793	0	0.705182204	0.394	0.005	0	0	LOC114114793
GLIPR2	0	0.703771184	0.416	0.04	0	0	GLIPR2
FXYD1	0	0.702634759	0.483	0.113	0	0	FXYD1
PPIB	0	0.697426119	0.958	0.855	0	0	PPIB
PRELP	0	0.696954396	0.368	0.031	0	0	PRELP
GPX7	0	0.678962347	0.411	0.054	0	0	GPX7
TSPAN15	0	0.668553906	0.438	0.095	0	0	TSPAN15
FKBP10	0	0.655999666	0.403	0.055	0	0	FKBP10
EMILIN1	0	0.654010745	0.359	0.036	0	0	EMILIN1
C6H4orf48	0	0.643238793	0.403	0.04	0	0	C6H4orf48
GDF10	0	0.639883413	0.29	0.004	0	0	GDF10
LOC101121285	0	0.62773818	0.416	0.106	0	0	LOC101121285
JAM2	0	0.619597522	0.355	0.022	0	0	JAM2
GEM	0	0.613845475	0.386	0.084	0	0	GEM
SCUBE3	0	0.607563006	0.331	0.018	0	0	SCUBE3
MASP1	0	0.605402396	0.315	0.006	0	0	MASP1
AEBP1	0	0.605258452	0.4	0.075	0	0	AEBP1
RCN3	0	0.605073224	0.361	0.05	0	0	RCN3
ADGRA2	0	0.601569312	0.292	0.015	0	0	ADGRA2
TIMP1	0	0.593294128	0.846	0.501	0	0	TIMP1
CRISPLD2	0	0.590124629	0.291	0.03	0	0	CRISPLD2
FGL2	0	0.574922282	0.255	0.016	0	0	FGL2
FKBP7	0	0.571667075	0.405	0.104	0	0	FKBP7
CNRIP1	0	0.543654106	0.342	0.027	0	0	CNRIP1
JAZF1	0	0.543533492	0.318	0.03	0	0	JAZF1
PDE3A	0	0.530081103	0.3	0.014	0	0	PDE3A
LHFPL6	0	0.52436757	0.336	0.056	0	0	LHFPL6
PDGFRL	0	0.523493298	0.267	0.004	0	0	PDGFRL
ZEB2	0	0.522429174	0.302	0.024	0	0	ZEB2
LOC105608443	0	0.516023216	0.254	0.009	0	0	LOC105608443
AIFM2	0	0.507209748	0.309	0.025	0	0	AIFM2
SFRP2	0	0.498571654	0.256	0.004	0	0	SFRP2
VAMP5	0	0.495453941	0.352	0.07	0	0	VAMP5
PBX1	0	0.483887699	0.316	0.054	0	0	PBX1
LOC114110434	0	0.476391186	0.256	0.006	0	0	LOC114110434
CALML4	0	0.469634109	0.344	0.049	0	0	CALML4
SMOC1	0	0.469015157	0.291	0.015	0	0	SMOC1
PRRX2	0	0.466820614	0.262	0.01	0	0	PRRX2
PFN2	0	0.466383822	0.301	0.05	0	0	PFN2
GNG11	0	0.372718748	0.549	0.093	0	0	GNG11
RPL23A	0	0.328411449	0.994	0.988	0	0	RPL23A
RABAC1	5.09E-302	0.616372319	0.888	0.76	9.24E-298	0	RABAC1
LOC101120093	1.34E-301	1.976711397	0.392	0.104	2.43E-297	0	LOC101120093
LOC101106452	3.87E-296	0.78014668	0.67	0.358	7.03E-292	0	LOC101106452
TCF4	5.56E-296	0.86084939	0.56	0.227	1.01E-291	0	TCF4
EIF4A2	2.40E-294	0.550603806	0.931	0.839	4.35E-290	0	EIF4A2
C3H2orf40	2.19E-293	0.888982446	0.271	0.044	3.98E-289	0	C3H2orf40
C1QTNF5	1.79E-292	0.388734692	0.253	0.037	3.24E-288	0	C1QTNF5
SMARCD3	5.64E-285	0.468384045	0.334	0.073	1.02E-280	0	SMARCD3
MATN2	1.64E-284	0.65888563	0.498	0.169	2.97E-280	0	MATN2
NUCB1	9.05E-283	0.706101788	0.726	0.469	1.64E-278	0	NUCB1
ZBTB20	4.18E-277	0.599657719	0.376	0.094	7.59E-273	0	ZBTB20
BIN1	3.19E-271	0.422876086	0.299	0.062	5.79E-267	0	BIN1
S100A13	1.41E-268	0.839591607	0.678	0.375	2.56E-264	0	S100A13
COL5A1	1.16E-265	0.718449605	0.294	0.058	2.11E-261	0	COL5A1
OAF	5.89E-265	0.564269997	0.323	0.076	1.07E-260	0	OAF
LOC101122884	3.34E-264	0.390006465	0.277	0.052	6.07E-260	0	LOC101122884
4-Sep	3.47E-260	0.632866547	0.564	0.245	6.31E-256	0	4-Sep
TSKU	4.26E-257	0.534428112	0.34	0.089	7.75E-253	0	TSKU
MEF2C	2.17E-254	0.381273774	0.253	0.041	3.94E-250	0	MEF2C
DPYSL2	2.17E-249	0.475438589	0.328	0.079	3.95E-245	0	DPYSL2
SLC22A17	2.87E-248	0.42481668	0.325	0.079	5.21E-244	0	SLC22A17
LOC101104700	4.20E-247	0.587502767	0.889	0.589	7.63E-243	0	LOC101104700
TRPS1	5.54E-245	0.634086315	0.474	0.184	1.01E-240	0	TRPS1
PRAF2	9.65E-245	0.638024041	0.526	0.243	1.75E-240	0	PRAF2
CDH11	6.10E-244	0.437541937	0.296	0.066	1.11E-239	0	CDH11
ST13	4.76E-239	0.522318239	0.885	0.782	8.65E-235	0	ST13
LOC101116800	2.38E-236	0.643061836	0.589	0.312	4.32E-232	0	LOC101116800
NUPR1	3.46E-234	0.700343131	0.861	0.64	6.28E-230	0	NUPR1
CNPY3	3.09E-232	0.610011068	0.475	0.198	5.60E-228	0	CNPY3
PLAC9	2.78E-229	0.680771023	0.28	0.062	5.05E-225	0	PLAC9
PLPP1	6.69E-226	0.544507977	0.336	0.097	1.22E-221	0	PLPP1
CXCL12	5.83E-225	0.520190373	0.301	0.071	1.06E-220	0	CXCL12
LOC443015	1.09E-220	0.64795866	0.724	0.494	1.98E-216	0	LOC443015
SSBP4	2.16E-220	0.475700109	0.364	0.116	3.92E-216	0	SSBP4
NDUFB11	1.71E-219	0.521809741	0.84	0.708	3.11E-215	0	NDUFB11
GABARAP	3.22E-218	0.453319363	0.918	0.839	5.84E-214	0	GABARAP
LOC114108708	2.09E-216	0.371981528	0.261	0.057	3.79E-212	0	LOC114108708
LOC101114075	5.81E-216	0.750737398	0.76	0.524	1.06E-211	0	LOC101114075
PEPD	2.99E-215	0.750487826	0.55	0.304	5.43E-211	0	PEPD
NDN	5.61E-213	0.3915684	0.28	0.067	1.02E-208	0	NDN
LOC114116333	5.21E-212	0.613586204	0.542	0.273	9.46E-208	0	LOC114116333
TMSB10	3.02E-210	0.450807927	0.988	0.955	5.49E-206	0	TMSB10
EFHD1	2.69E-209	0.417382918	0.407	0.134	4.89E-205	0	EFHD1
CMTM3	4.49E-208	0.522265051	0.379	0.131	8.15E-204	0	CMTM3
CHPF	2.13E-206	0.49563694	0.335	0.104	3.86E-202	0	CHPF
TMEM47	1.19E-204	0.36111775	0.264	0.061	2.16E-200	0	TMEM47
RRAS	2.09E-204	0.435995372	0.324	0.093	3.80E-200	0	RRAS
11-Sep	1.00E-202	0.590326251	0.488	0.232	1.82E-198	0	11-Sep
DDAH2	2.46E-202	0.543780635	0.666	0.371	4.48E-198	0	DDAH2
LOC101105495	6.51E-202	0.516636425	0.373	0.127	1.18E-197	0	LOC101105495
SSR2	2.25E-196	0.460173684	0.868	0.765	4.09E-192	0	SSR2
UBL5	3.71E-195	0.374689751	0.935	0.862	6.74E-191	0	UBL5
SSR3	1.72E-192	0.528517187	0.796	0.67	3.12E-188	0	SSR3
ADGRE5	9.23E-190	0.391082629	0.309	0.088	1.68E-185	0	ADGRE5
LRP1	4.56E-189	0.545564508	0.353	0.118	8.28E-185	0	LRP1
DDOST	2.22E-186	0.530970378	0.758	0.627	4.03E-182	0	DDOST
CDKN1C	1.10E-181	0.589646322	0.52	0.251	2.00E-177	0	CDKN1C
SVBP	1.09E-180	0.548508538	0.525	0.292	1.99E-176	0	SVBP
SERINC1	4.18E-179	0.580522256	0.588	0.373	7.59E-175	0	SERINC1
C1S	1.15E-178	0.57712601	0.394	0.147	2.09E-174	0	C1S
TSPAN3	2.94E-177	0.53118559	0.672	0.482	5.35E-173	0	TSPAN3
CALR	4.15E-176	0.607949807	0.809	0.708	7.55E-172	0	CALR
HNRNPA1	2.20E-175	0.380146511	0.949	0.896	4.00E-171	0	HNRNPA1
PFDN5	9.83E-172	0.403836315	0.886	0.811	1.79E-167	0	PFDN5
LOC106990104	2.24E-171	0.444358003	0.898	0.822	4.06E-167	0	LOC106990104
PRPF6	1.19E-169	0.65867982	0.472	0.246	2.15E-165	0	PRPF6
CERCAM	1.77E-167	0.372212114	0.256	0.071	3.21E-163	0	CERCAM
DPYSL3	1.66E-166	0.336883304	0.252	0.066	3.02E-162	0	DPYSL3
UQCRH	7.88E-166	0.348615437	0.932	0.869	1.43E-161	0	UQCRH
EDNRA	1.85E-160	0.591829613	0.41	0.177	3.35E-156	0	EDNRA
IL1R1	7.13E-160	0.363705174	0.267	0.078	1.29E-155	0	IL1R1
FAM234A	1.32E-159	0.517186565	0.502	0.277	2.40E-155	0	FAM234A
BGN	2.86E-157	0.456017825	0.52	0.245	5.20E-153	0	BGN
MRPS6	3.60E-157	0.608794506	0.637	0.454	6.54E-153	0	MRPS6
TMEM59	3.63E-157	0.445088432	0.84	0.724	6.59E-153	0	TMEM59
HDGFL3	1.41E-156	0.458149948	0.341	0.132	2.55E-152	0	HDGFL3
DHRS7	1.93E-156	0.676531189	0.535	0.334	3.51E-152	0	DHRS7
PRSS23	3.76E-155	0.427268275	0.334	0.119	6.83E-151	0	PRSS23
KDELR2	4.25E-151	0.472567037	0.727	0.622	7.73E-147	0	KDELR2
CNN3	1.33E-149	0.514969529	0.631	0.431	2.42E-145	0	CNN3
SPR	1.66E-148	0.412597126	0.3	0.108	3.01E-144	0	SPR
BCAP31	4.51E-148	0.406813357	0.837	0.733	8.19E-144	0	BCAP31
ADAMTS4	5.81E-147	0.316270621	0.274	0.083	1.06E-142	0	ADAMTS4
FXYD5	1.43E-146	0.362524649	0.302	0.103	2.59E-142	0	FXYD5
SNX3	1.13E-145	0.420540139	0.788	0.677	2.06E-141	0	SNX3
TUBA1A	1.63E-145	0.579968715	0.787	0.622	2.97E-141	0	TUBA1A
LOC114116632	2.76E-144	0.26226837	0.953	0.912	5.01E-140	0	LOC114116632
PARK7	6.60E-144	0.43789917	0.744	0.625	1.20E-139	0	PARK7
AKR1B1	2.09E-141	0.400848455	0.27	0.09	3.79E-137	0	AKR1B1
CACYBP	2.44E-141	0.532718682	0.628	0.469	4.43E-137	0	CACYBP
CD99	6.56E-141	0.493656147	0.68	0.506	1.19E-136	0	CD99
CIRBP	6.77E-140	0.466228942	0.74	0.625	1.23E-135	0	CIRBP
COPE	1.89E-139	0.420016497	0.777	0.684	3.43E-135	0	COPE
PTHLH	3.19E-139	0.301507979	0.252	0.073	5.80E-135	0	PTHLH
COL5A2	3.82E-138	0.524810743	0.325	0.121	6.94E-134	0	COL5A2
MORF4L1	4.73E-137	0.422645375	0.789	0.69	8.59E-133	0	MORF4L1
ANXA5	3.50E-136	0.431638893	0.723	0.55	6.35E-132	0	ANXA5
LOC101108092	8.50E-136	0.505784424	0.483	0.276	1.54E-131	0	LOC101108092
SLC39A1	1.93E-135	0.49839588	0.509	0.319	3.51E-131	0	SLC39A1
LIMA1	1.15E-134	0.475749888	0.411	0.195	2.09E-130	0	LIMA1
RHOC	1.30E-133	0.453249418	0.505	0.29	2.36E-129	0	RHOC
RAB34	1.31E-133	0.496677032	0.396	0.198	2.38E-129	0	RAB34
TSPAN6	5.51E-133	0.485353953	0.627	0.469	1.00E-128	0	TSPAN6
TPT1	8.50E-133	0.277214533	0.979	0.971	1.54E-128	0	TPT1
P4HB	9.03E-132	0.470444525	0.739	0.623	1.64E-127	0	P4HB
NME4	5.03E-131	0.574829721	0.537	0.352	9.13E-127	0	NME4
LOC101108390	4.07E-130	0.343770119	0.869	0.78	7.40E-126	0	LOC101108390
UBB	1.18E-129	0.275252037	0.975	0.938	2.14E-125	0	UBB
RGCC	1.15E-128	0.437478462	0.337	0.143	2.09E-124	0	RGCC
SPCS2	1.42E-126	0.407136651	0.76	0.672	2.57E-122	0	SPCS2
S100A4	2.27E-125	1.144961485	0.395	0.191	4.13E-121	0	S100A4
NDFIP1	3.13E-125	0.447282083	0.69	0.557	5.68E-121	0	NDFIP1
COL4A1	1.62E-124	0.666140125	0.411	0.197	2.94E-120	0	COL4A1
RPN1	1.99E-124	0.398732859	0.756	0.673	3.62E-120	0	RPN1
ALDH9A1	1.23E-123	0.423250236	0.445	0.251	2.24E-119	0	ALDH9A1
GLUL	2.03E-123	0.510627343	0.728	0.581	3.69E-119	0	GLUL
KDELR1	4.02E-122	0.429025225	0.678	0.576	7.31E-118	0	KDELR1
PLPP3	1.30E-121	0.55756696	0.396	0.191	2.37E-117	0	PLPP3
RALY	9.53E-121	0.475477017	0.809	0.704	1.73E-116	0	RALY
ERGIC3	5.47E-120	0.40858136	0.718	0.628	9.93E-116	0	ERGIC3
NEDD8	6.43E-120	0.348031605	0.859	0.767	1.17E-115	0	NEDD8
MDFI	3.21E-115	0.439333441	0.378	0.194	5.84E-111	0	MDFI
SDF4	1.23E-114	0.435376474	0.655	0.542	2.24E-110	0	SDF4
EIF1B	1.81E-114	0.550568232	0.659	0.555	3.29E-110	0	EIF1B
OSTC	2.07E-114	0.434248085	0.643	0.521	3.76E-110	0	OSTC
F2R	1.14E-113	0.486729543	0.325	0.148	2.08E-109	0	F2R
COL4A2	1.41E-113	0.463305068	0.349	0.15	2.57E-109	0	COL4A2
NDUFA13	9.84E-113	0.366300785	0.795	0.694	1.79E-108	0	NDUFA13
TIMP2	7.31E-112	0.403096225	0.288	0.116	1.33E-107	0	TIMP2
ARFGAP3	7.59E-112	0.292013751	0.277	0.108	1.38E-107	0	ARFGAP3
2-Sep	3.15E-111	0.418231948	0.61	0.473	5.73E-107	0	2-Sep
HUS1	6.07E-111	0.364892012	0.257	0.099	1.10E-106	0	HUS1
TSPAN31	1.07E-109	0.432302613	0.573	0.437	1.95E-105	0	TSPAN31
MYLIP	6.16E-109	0.43846981	0.361	0.178	1.12E-104	0	MYLIP
EIF4EBP1	6.69E-108	0.472921572	0.5	0.345	1.22E-103	0	EIF4EBP1
PDIA6	1.40E-106	0.439158725	0.703	0.618	2.55E-102	0	PDIA6
JUN	6.92E-106	0.644812536	0.853	0.804	1.26E-101	0	JUN
TUBB	1.41E-105	0.485640954	0.628	0.493	2.56E-101	0	TUBB
KDELR3	1.75E-103	0.395964813	0.297	0.134	3.18E-99	0	KDELR3
CTSF	4.74E-103	0.39551675	0.467	0.289	8.61E-99	0	CTSF
SDC2	1.28E-102	0.392054536	0.653	0.451	2.33E-98	0	SDC2
C3H9orf116	2.43E-102	0.34428055	0.303	0.141	4.41E-98	0	C3H9orf116
IFI6	1.00E-101	0.665959778	0.794	0.543	1.82E-97	0	IFI6
LAPTM4B	1.54E-101	0.376090937	0.397	0.215	2.79E-97	0	LAPTM4B
LOC101106042	3.80E-99	0.354436029	0.762	0.685	6.89E-95	0	LOC101106042
KRTCAP2	5.41E-99	0.365168759	0.789	0.709	9.82E-95	0	KRTCAP2
LOC101117650	1.86E-97	0.384796236	0.456	0.289	3.37E-93	0	LOC101117650
RAB13	3.18E-96	0.444546961	0.54	0.411	5.78E-92	0	RAB13
APOE	3.48E-96	0.721861675	0.54	0.372	6.33E-92	0	APOE
CZIB	4.47E-96	0.45128203	0.547	0.422	8.12E-92	0	CZIB
MCRIP1	5.60E-94	0.473019904	0.473	0.328	1.02E-89	0	MCRIP1
WLS	1.18E-92	0.447216738	0.606	0.481	2.14E-88	0	WLS
BANF1	3.19E-92	0.32746384	0.802	0.722	5.80E-88	0	BANF1
HMGN2	6.49E-92	0.277781737	0.796	0.669	1.18E-87	0	HMGN2
FIS1	3.12E-91	0.35247598	0.732	0.661	5.67E-87	0	FIS1
HEBP1	1.64E-89	0.48254246	0.474	0.334	2.98E-85	0	HEBP1
CAPNS1	2.01E-89	0.397260197	0.465	0.307	3.66E-85	0	CAPNS1
ATOX1	9.15E-89	0.314625714	0.677	0.552	1.66E-84	0	ATOX1
CCSER2	2.06E-88	0.439736586	0.285	0.135	3.74E-84	0	CCSER2
APCDD1	2.08E-88	0.404914855	0.395	0.225	3.79E-84	0	APCDD1
PRKAR1A	4.44E-88	0.266309291	0.862	0.805	8.06E-84	0	PRKAR1A
CRTAP	8.10E-88	0.344099875	0.307	0.154	1.47E-83	0	CRTAP
LOC101116921	8.19E-88	0.317937017	0.26	0.117	1.49E-83	0	LOC101116921
CCN3	3.77E-86	0.62569297	0.254	0.109	6.84E-82	0	CCN3
GNG5	1.12E-85	0.310695496	0.859	0.768	2.04E-81	0	GNG5
NDUFS4	1.26E-85	0.348919907	0.695	0.638	2.29E-81	0	NDUFS4
FCGRT	1.61E-85	0.443071304	0.406	0.246	2.93E-81	0	FCGRT
ZNF428	4.98E-85	0.329800855	0.293	0.146	9.04E-81	0	ZNF428
CALM1	1.07E-84	0.264446854	0.938	0.89	1.94E-80	0	CALM1
LEPROT	2.26E-83	0.357104365	0.372	0.216	4.10E-79	0	LEPROT
DAD1	3.30E-83	0.348610276	0.736	0.674	5.99E-79	0	DAD1
FERMT2	4.51E-83	0.365494227	0.398	0.235	8.20E-79	0	FERMT2
C11H17orf49	1.49E-82	0.379311627	0.633	0.542	2.70E-78	0	C11H17orf49
CCNI	2.31E-81	0.333122447	0.676	0.586	4.20E-77	0	CCNI
SLC39A7	7.56E-81	0.381824851	0.397	0.252	1.37E-76	0	SLC39A7
SEC11A	3.38E-79	0.356593559	0.657	0.586	6.14E-75	0	SEC11A
SVIL	4.67E-79	0.333235276	0.311	0.155	8.48E-75	0	SVIL
ATP5ME	1.16E-78	0.256715102	0.925	0.85	2.11E-74	0	ATP5ME
CCNG1	7.92E-78	0.35174108	0.579	0.472	1.44E-73	0	CCNG1
SNU13	1.27E-77	0.371766752	0.605	0.527	2.31E-73	0	SNU13
IMPDH2	5.24E-76	0.362104803	0.608	0.522	9.53E-72	0	IMPDH2
MARCKS	1.42E-75	0.371147485	0.505	0.362	2.58E-71	0	MARCKS
CCS	6.30E-75	0.368845984	0.479	0.356	1.14E-70	0	CCS
AP1S2	2.17E-74	0.276608694	0.338	0.182	3.94E-70	0	AP1S2
C5H5orf15	3.41E-74	0.278430137	0.45	0.31	6.20E-70	0	C5H5orf15
SEC62	2.17E-73	0.282642172	0.767	0.69	3.94E-69	0	SEC62
HNRNPDL	2.46E-73	0.25664027	0.822	0.761	4.47E-69	0	HNRNPDL
LRPAP1	1.42E-72	0.353391248	0.582	0.502	2.57E-68	0	LRPAP1
JUNB	5.15E-72	0.34996124	0.902	0.838	9.36E-68	0	JUNB
POLR2G	3.77E-71	0.347849677	0.579	0.476	6.85E-67	0	POLR2G
POFUT2	1.82E-70	0.291990142	0.289	0.152	3.30E-66	0	POFUT2
NFIC	2.92E-70	0.331917838	0.578	0.465	5.30E-66	0	NFIC
GNB2	4.13E-70	0.28965944	0.764	0.712	7.50E-66	0	GNB2
RPN2	1.21E-67	0.378070025	0.514	0.419	2.21E-63	0	RPN2
PEBP1	1.07E-66	0.287740098	0.777	0.696	1.95E-62	0	PEBP1
P3H4	2.91E-66	0.345247544	0.279	0.152	5.28E-62	0	P3H4
ARPC1B	3.03E-66	0.329231943	0.69	0.617	5.50E-62	0	ARPC1B
LOC101106419	3.19E-66	0.342672417	0.529	0.426	5.80E-62	0	LOC101106419
CCDC167	8.06E-66	0.380336662	0.39	0.266	1.46E-61	0	CCDC167
CITED4	8.08E-66	0.496556383	0.444	0.3	1.47E-61	0	CITED4
SMIM7	4.27E-65	0.352668469	0.579	0.508	7.75E-61	0	SMIM7
LOC101115694	1.46E-64	0.287643442	0.742	0.679	2.64E-60	0	LOC101115694
ETFB	3.22E-64	0.296178895	0.761	0.712	5.84E-60	0	ETFB
LOC101119354	9.77E-64	0.421632226	0.293	0.168	1.77E-59	0	LOC101119354
SEC61G	1.58E-63	0.273034174	0.75	0.706	2.87E-59	0	SEC61G
LOC101123553	6.12E-62	0.272700498	0.454	0.295	1.11E-57	0	LOC101123553
RAB11B	1.38E-61	0.350988128	0.592	0.529	2.50E-57	0	RAB11B
P4HA1	4.42E-61	0.311816865	0.265	0.138	8.02E-57	0	P4HA1
PTTG1IP	4.52E-61	0.380764677	0.504	0.416	8.20E-57	0	PTTG1IP
C5H19orf53	1.18E-60	0.258723132	0.766	0.705	2.15E-56	0	C5H19orf53
TMED2	1.25E-60	0.282467596	0.683	0.635	2.27E-56	0	TMED2
PTPN2	1.36E-59	0.385042835	0.445	0.345	2.48E-55	0	PTPN2
VDAC3	1.47E-59	0.319195264	0.551	0.467	2.67E-55	0	VDAC3
CCT3	1.63E-59	0.285312356	0.761	0.695	2.97E-55	0	CCT3
IGFBP5	4.49E-59	0.537793823	0.293	0.16	8.16E-55	0	IGFBP5
DCN	6.85E-59	0.328199654	0.469	0.306	1.24E-54	0	DCN
PAGR1	1.31E-58	0.307807927	0.303	0.181	2.38E-54	0	PAGR1
LAPTM4A	1.36E-58	0.375985462	0.499	0.411	2.48E-54	0	LAPTM4A
VKORC1	1.55E-58	0.367746477	0.452	0.351	2.82E-54	0	VKORC1
RDX	6.66E-57	0.313998448	0.356	0.22	1.21E-52	0	RDX
LOC101103174	1.33E-56	0.348839296	0.492	0.4	2.41E-52	0	LOC101103174
GAPDH	1.92E-55	0.295879442	0.901	0.833	3.49E-51	0	GAPDH
FILIP1L	2.48E-55	0.517081589	0.293	0.169	4.50E-51	0	FILIP1L
SHC1	4.83E-55	0.275457995	0.317	0.194	8.77E-51	0	SHC1
DPM3	5.06E-55	0.316625045	0.622	0.573	9.19E-51	0	DPM3
CTNNBL1	5.15E-55	0.411834292	0.391	0.295	9.34E-51	0	CTNNBL1
ASPH	1.22E-54	0.315192536	0.292	0.174	2.22E-50	0	ASPH
PIN1	1.26E-54	0.254239074	0.746	0.701	2.28E-50	0	PIN1
SHISA5	1.72E-54	0.346467084	0.474	0.374	3.13E-50	0	SHISA5
GNAI2	2.70E-53	0.310909791	0.333	0.207	4.90E-49	0	GNAI2
PIK3R1	7.41E-53	0.300645882	0.274	0.151	1.35E-48	0	PIK3R1
LOC101115252	1.44E-52	0.269119933	0.364	0.251	2.62E-48	0	LOC101115252
FIBP	4.30E-52	0.283918907	0.573	0.525	7.81E-48	0	FIBP
AIP	4.84E-52	0.32661952	0.428	0.335	8.79E-48	0	AIP
FUCA1	5.09E-52	0.283297055	0.312	0.198	9.25E-48	0	FUCA1
CD164	7.72E-52	0.264431501	0.657	0.615	1.40E-47	0	CD164
ZFAND6	1.06E-51	0.325193719	0.533	0.458	1.93E-47	0	ZFAND6
YPEL2	2.41E-51	0.331631905	0.316	0.199	4.37E-47	0	YPEL2
GINM1	1.01E-50	0.328292847	0.381	0.272	1.84E-46	0	GINM1
ID2	2.90E-50	0.259132938	0.584	0.46	5.27E-46	0	ID2
SCPEP1	4.22E-50	0.305424754	0.385	0.272	7.66E-46	0	SCPEP1
HDAC1	5.08E-50	0.295706692	0.555	0.498	9.23E-46	0	HDAC1
TM9SF2	3.22E-49	0.313608742	0.514	0.45	5.85E-45	0	TM9SF2
ARID5B	3.82E-49	0.273288527	0.525	0.399	6.94E-45	0	ARID5B
CHMP2A	4.64E-49	0.265287354	0.67	0.633	8.43E-45	0	CHMP2A
CWC15	6.38E-49	0.294107977	0.59	0.538	1.16E-44	0	CWC15
TAF7	2.96E-48	0.326476572	0.424	0.328	5.38E-44	0	TAF7
RBM4	5.75E-48	0.268174853	0.618	0.572	1.04E-43	0	RBM4
LAMTOR1	6.92E-47	0.303217958	0.547	0.496	1.26E-42	0	LAMTOR1
GNG10	2.68E-46	0.285652799	0.635	0.577	4.87E-42	0	GNG10
TMED3	3.61E-46	0.349909191	0.42	0.335	6.55E-42	0	TMED3
COPS6	5.03E-46	0.287104535	0.587	0.548	9.14E-42	0	COPS6
PSIP1	2.72E-44	0.30976585	0.494	0.415	4.93E-40	0	PSIP1
ABHD14A	3.61E-44	0.250735076	0.267	0.161	6.56E-40	0	ABHD14A
COPS8	1.90E-43	0.316249229	0.499	0.449	3.45E-39	0	COPS8
CUEDC2	1.16E-41	0.303804772	0.507	0.454	2.10E-37	0	CUEDC2
SDHD	2.10E-41	0.279286247	0.432	0.342	3.82E-37	0	SDHD
IFT27	5.28E-41	0.273519947	0.278	0.182	9.60E-37	0	IFT27
FAM204A	8.61E-41	0.293948654	0.534	0.487	1.56E-36	0	FAM204A
ISCU	3.78E-40	0.289899079	0.471	0.408	6.87E-36	0	ISCU
ISOC1	1.21E-39	0.333920279	0.33	0.24	2.19E-35	0	ISOC1
LDHA	1.07E-38	0.288647422	0.728	0.705	1.93E-34	0	LDHA
SNX17	6.03E-38	0.285192339	0.395	0.321	1.10E-33	0	SNX17
SRI	7.01E-38	0.269982362	0.448	0.372	1.27E-33	0	SRI
ANKRD10	7.70E-38	0.303333109	0.304	0.211	1.40E-33	0	ANKRD10
NSRP1	9.82E-37	0.338413816	0.406	0.323	1.78E-32	0	NSRP1
BTG3	2.56E-36	0.311432756	0.466	0.399	4.65E-32	0	BTG3
PTGES	6.74E-36	0.34689082	0.263	0.172	1.22E-31	0	PTGES
CNN2	1.36E-35	0.301751754	0.366	0.283	2.47E-31	0	CNN2
VTI1B	3.03E-35	0.27152844	0.488	0.446	5.51E-31	0	VTI1B
STT3A	3.48E-35	0.260680023	0.337	0.253	6.31E-31	0	STT3A
CALU	7.37E-35	0.253680758	0.252	0.162	1.34E-30	0	CALU
SMIM11A	8.27E-35	0.260218018	0.533	0.492	1.50E-30	0	SMIM11A
LSM2	1.32E-34	0.271463493	0.512	0.471	2.40E-30	0	LSM2
CHID1	1.81E-34	0.270237525	0.53	0.506	3.29E-30	0	CHID1
MESD	4.61E-33	0.262400035	0.399	0.332	8.38E-29	0	MESD
LOC101113696	1.49E-32	0.250232223	0.445	0.384	2.71E-28	0	LOC101113696
LOC101121607	7.99E-32	0.280232336	0.446	0.4	1.45E-27	0	LOC101121607
ARHGDIA	1.02E-30	0.26009026	0.587	0.57	1.85E-26	0	ARHGDIA
YIF1A	4.95E-29	0.287548538	0.401	0.355	8.99E-25	0	YIF1A
PDIA4	1.41E-28	0.269495516	0.426	0.375	2.56E-24	0	PDIA4
TMEM9	2.82E-28	0.262298768	0.375	0.308	5.11E-24	0	TMEM9
SOSTDC1	2.83E-26	0.47758052	0.205	0.368	5.14E-22	0	SOSTDC1
RRBP1	4.16E-26	0.253932415	0.527	0.502	7.55E-22	0	RRBP1
NPDC1	6.34E-26	0.278164394	0.528	0.511	1.15E-21	0	NPDC1
TXNDC12	7.20E-26	0.250684481	0.303	0.237	1.31E-21	0	TXNDC12
PTPMT1	4.15E-25	0.25964472	0.39	0.344	7.53E-21	0	PTPMT1
CBX1	5.47E-25	0.260472891	0.422	0.379	9.94E-21	0	CBX1
HM13	6.46E-25	0.281104952	0.357	0.305	1.17E-20	0	HM13
MAP1B	8.17E-25	0.254620675	0.261	0.173	1.48E-20	0	MAP1B
PPP1R13L	1.17E-24	0.252114573	0.379	0.324	2.13E-20	0	PPP1R13L
MCM6	1.81E-23	0.258599067	0.252	0.181	3.28E-19	0	MCM6
APRT	6.55E-21	0.295693609	0.421	0.389	1.19E-16	0	APRT
ISOC2	3.85E-20	0.263130141	0.397	0.372	7.00E-16	0	ISOC2
MRPL10	1.13E-19	0.266097411	0.386	0.36	2.04E-15	0	MRPL10
GADD45G	7.55E-18	0.294548746	0.325	0.268	1.37E-13	0	GADD45G
CCN1	3.75E-14	0.438389691	0.321	0.274	6.81E-10	0	CCN1
SEH1L	8.60E-12	0.267222829	0.286	0.259	1.56E-07	0	SEH1L
DCN1	0	2.171499244	0.852	0.261	0	1	DCN
LOC101117691	0	1.817510952	0.944	0.477	0	1	LOC101117691
DUT	0	1.351450473	0.964	0.437	0	1	DUT
FABP7	0	1.349078698	0.394	0.039	0	1	FABP7
LOC101117955	0	1.283454676	0.955	0.587	0	1	LOC101117955
STMN1	0	1.222770687	0.97	0.442	0	1	STMN1
C1QTNF12	0	1.081830548	0.678	0.059	0	1	C1QTNF12
H2AFZ	0	1.035204662	0.974	0.623	0	1	H2AFZ
ID3	0	1.015493194	0.965	0.623	0	1	ID3
HMGA1	0	1.003959699	0.966	0.564	0	1	HMGA1
ADM	0	0.934155815	0.646	0.209	0	1	ADM
PCLAF	0	0.927836717	0.704	0.094	0	1	PCLAF
HMGB2	0	0.916943426	0.921	0.48	0	1	HMGB2
CD24	0	0.895010247	0.953	0.381	0	1	CD24
NPW	0	0.868109562	0.849	0.225	0	1	NPW
RANBP1	0	0.858851986	0.959	0.576	0	1	RANBP1
UBE2C	0	0.837992156	0.518	0.112	0	1	UBE2C
NPM1	0	0.813275324	0.987	0.854	0	1	NPM1
HMGB1	0	0.79968611	0.991	0.888	0	1	HMGB1
UBE2S	0	0.791322444	0.862	0.354	0	1	UBE2S
CENPF	0	0.742896248	0.439	0.056	0	1	CENPF
MSX1	0	0.72430956	0.675	0.102	0	1	MSX1
DPP4	0	0.719783835	0.729	0.066	0	1	DPP4
SNRPB	0	0.714195472	0.971	0.732	0	1	SNRPB
LOC105601873	0	0.698873568	0.967	0.72	0	1	LOC105601873
LOC101112805	0	0.698453119	0.772	0.206	0	1	LOC101112805
SNRPD1	0	0.695461635	0.964	0.626	0	1	SNRPD1
FBL	0	0.677297732	0.945	0.555	0	1	FBL
C1QBP	0	0.676769266	0.937	0.501	0	1	C1QBP
LOC101110185	0	0.667912992	0.629	0.112	0	1	LOC101110185
RAN	0	0.652806462	0.97	0.729	0	1	RAN
HSP90AB1	0	0.631730682	0.997	0.92	0	1	HSP90AB1
TOP2A	0	0.628451003	0.466	0.061	0	1	TOP2A
YBX1	0	0.627620537	0.971	0.811	0	1	YBX1
SCAND1	0	0.616312595	0.964	0.659	0	1	SCAND1
ANP32B	0	0.592767844	0.957	0.665	0	1	ANP32B
RPS2	0	0.590809927	0.998	0.978	0	1	RPS2
SNRPF	0	0.588359049	0.942	0.544	0	1	SNRPF
SELENOH	0	0.585300978	0.937	0.562	0	1	SELENOH
PRDX2	0	0.579335463	0.98	0.805	0	1	PRDX2
UHRF1	0	0.574476569	0.645	0.066	0	1	UHRF1
LDHB	0	0.559070743	0.959	0.667	0	1	LDHB
LOC114114532	0	0.558948366	0.946	0.514	0	1	LOC114114532
LOC101117184	0	0.553910286	0.815	0.263	0	1	LOC101117184
DUSP6	0	0.55281774	0.695	0.24	0	1	DUSP6
PHF5A	0	0.539418835	0.892	0.421	0	1	PHF5A
NAP1L1	0	0.535655148	0.961	0.736	0	1	NAP1L1
SNRPG	0	0.532527708	0.964	0.709	0	1	SNRPG
EIF5A	0	0.532268564	0.983	0.835	0	1	EIF5A
MCM7	0	0.527074158	0.807	0.257	0	1	MCM7
HMGB3	0	0.523559175	0.623	0.082	0	1	HMGB3
RPL15	0	0.521083262	0.997	0.964	0	1	RPL15
LSM7	0	0.514552367	0.956	0.649	0	1	LSM7
SMC4	0	0.497614034	0.71	0.22	0	1	SMC4
LMNB1	0	0.495429901	0.672	0.118	0	1	LMNB1
MYL6B	0	0.493418359	0.695	0.123	0	1	MYL6B
PTCH2	0	0.487262591	0.33	0.033	0	1	PTCH2
DKC1	0	0.480219416	0.854	0.358	0	1	DKC1
LSM4	0	0.478964041	0.829	0.36	0	1	LSM4
CENPA	0	0.47538743	0.395	0.043	0	1	CENPA
EGLN3	0	0.475306736	0.782	0.259	0	1	EGLN3
TSEN34	0	0.4719504	0.757	0.241	0	1	TSEN34
SNRPD2	0	0.46668286	0.966	0.773	0	1	SNRPD2
MCM2	0	0.466330559	0.662	0.112	0	1	MCM2
MND1	0	0.462677085	0.604	0.062	0	1	MND1
PHGDH	0	0.462657558	0.839	0.317	0	1	PHGDH
SSRP1	0	0.462436267	0.849	0.336	0	1	SSRP1
DNMT1	0	0.461981844	0.745	0.227	0	1	DNMT1
SPC24	0	0.461233829	0.566	0.065	0	1	SPC24
CCND2	0	0.459090641	0.712	0.231	0	1	CCND2
MCM5	0	0.45602302	0.588	0.122	0	1	MCM5
SLC7A5	0	0.455551161	0.666	0.137	0	1	SLC7A5
RUVBL1	0	0.448959357	0.873	0.377	0	1	RUVBL1
MAD2L1	0	0.448795884	0.634	0.111	0	1	MAD2L1
RPLP0	0	0.448625593	0.998	0.99	0	1	RPLP0
CENPW	0	0.44618103	0.521	0.062	0	1	CENPW
ANP32E	0	0.443638316	0.805	0.312	0	1	ANP32E
NT5C	0	0.443406141	0.624	0.144	0	1	NT5C
BIRC5	0	0.434165425	0.448	0.054	0	1	BIRC5
RFC4	0	0.43282598	0.766	0.243	0	1	RFC4
DLX4	0	0.425885576	0.534	0.058	0	1	DLX4
RNASEH2C	0	0.413089825	0.788	0.288	0	1	RNASEH2C
SMS	0	0.412931201	0.691	0.214	0	1	SMS
TMPO	0	0.410705732	0.719	0.205	0	1	TMPO
RPS21	0	0.408763879	0.992	0.964	0	1	RPS21
SNRPA	0	0.408568051	0.746	0.236	0	1	SNRPA
RPL8	0	0.40438649	0.998	0.988	0	1	RPL8
DTYMK	0	0.404278206	0.662	0.157	0	1	DTYMK
TYMS	0	0.403848297	0.554	0.07	0	1	TYMS
EEF1G	0	0.403623627	0.994	0.928	0	1	EEF1G
RPL28	0	0.389566866	0.998	0.977	0	1	RPL28
AURKB	0	0.389400207	0.337	0.034	0	1	AURKB
RPL3	0	0.386530786	1	0.973	0	1	RPL3
CDH3	0	0.380470836	0.591	0.158	0	1	CDH3
CCNB1	0	0.379811758	0.361	0.046	0	1	CCNB1
TM7SF3	0	0.378926675	0.681	0.195	0	1	TM7SF3
CUX1	0	0.375679934	0.675	0.176	0	1	CUX1
NUDT21	0	0.37380202	0.81	0.313	0	1	NUDT21
TOMM40	0	0.371645829	0.785	0.289	0	1	TOMM40
RPL6	0	0.368632193	0.99	0.956	0	1	RPL6
RPL18A	0	0.363109969	0.999	0.99	0	1	RPL18A
RPL18	0	0.362063503	0.999	0.98	0	1	RPL18
MCM3	0	0.357898557	0.581	0.131	0	1	MCM3
IFRD2	0	0.357549044	0.716	0.21	0	1	IFRD2
TK1	0	0.356992921	0.456	0.063	0	1	TK1
RPS10	0	0.353707925	0.995	0.977	0	1	RPS10
SMC2	0	0.347384712	0.463	0.071	0	1	SMC2
FGFR2	0	0.341423662	0.669	0.17	0	1	FGFR2
RRM1	0	0.337339747	0.621	0.153	0	1	RRM1
RPS20	0	0.336818829	0.997	0.989	0	1	RPS20
CENPS	0	0.334831908	0.594	0.132	0	1	CENPS
CDCA3	0	0.334402995	0.326	0.038	0	1	CDCA3
MCM4	0	0.333476648	0.585	0.123	0	1	MCM4
CENPE	0	0.32983974	0.285	0.027	0	1	CENPE
RFC2	0	0.329588885	0.648	0.198	0	1	RFC2
TRIP13	0	0.328467242	0.474	0.047	0	1	TRIP13
RPS13	0	0.327212557	0.994	0.983	0	1	RPS13
LYAR	0	0.323957555	0.628	0.187	0	1	LYAR
RPS15	0	0.323914044	0.996	0.982	0	1	RPS15
RPS27A	0	0.313759131	0.997	0.994	0	1	RPS27A
ICA1	0	0.308682306	0.506	0.126	0	1	ICA1
SMIM3	0	0.303164563	0.502	0.102	0	1	SMIM3
CDK6	0	0.30190992	0.491	0.097	0	1	CDK6
DNAJC9	0	0.300572256	0.523	0.11	0	1	DNAJC9
CLSPN	0	0.296118913	0.391	0.045	0	1	CLSPN
RPS16	0	0.295591669	0.996	0.985	0	1	RPS16
CDC20	0	0.293338666	0.295	0.034	0	1	CDC20
DLX3	0	0.29310101	0.522	0.128	0	1	DLX3
RRM2	0	0.292986888	0.427	0.052	0	1	RRM2
CDK2AP1	0	0.292876526	0.669	0.203	0	1	CDK2AP1
MSX2	0	0.282457701	0.414	0.077	0	1	MSX2
IGSF8	0	0.282229621	0.595	0.157	0	1	IGSF8
CCNA2	0	0.279657867	0.328	0.031	0	1	CCNA2
TNNI1	0	0.276905561	0.366	0.034	0	1	TNNI1
LOC101109652	0	0.268914632	0.322	0.044	0	1	LOC101109652
NT5DC2	0	0.266855365	0.602	0.142	0	1	NT5DC2
KIF22	0	0.265120102	0.405	0.071	0	1	KIF22
WNT6	0	0.2629158	0.394	0.057	0	1	WNT6
RFC3	0	0.261077066	0.496	0.113	0	1	RFC3
LEF1	0	0.259512919	0.507	0.103	0	1	LEF1
DHFR	0	0.258254041	0.513	0.124	0	1	DHFR
PRIM1	0	0.255583979	0.489	0.101	0	1	PRIM1
DIAPH3	0	0.25257115	0.339	0.043	0	1	DIAPH3
MYBL2	0	0.251777886	0.371	0.028	0	1	MYBL2
MCRIP2	0	0.250078978	0.498	0.123	0	1	MCRIP2
LOC106991783	6.83E-308	0.481815856	0.978	0.819	1.24E-303	1	LOC106991783
PRDX4	1.28E-306	0.555378602	0.904	0.465	2.32E-302	1	PRDX4
RPA3	1.37E-306	0.406114586	0.801	0.317	2.49E-302	1	RPA3
HNRNPAB	3.87E-306	0.485088459	0.956	0.616	7.03E-302	1	HNRNPAB
SNX5	4.30E-306	0.404747509	0.831	0.351	7.80E-302	1	SNX5
NXT1	5.68E-304	0.366249457	0.706	0.25	1.03E-299	1	NXT1
PCNA	9.08E-304	0.630582667	0.822	0.38	1.65E-299	1	PCNA
LOC101106791	1.90E-302	0.498963761	0.741	0.286	3.44E-298	1	LOC101106791
SET	2.21E-302	0.495092262	0.953	0.663	4.01E-298	1	SET
NUDT5	1.21E-298	0.250806147	0.634	0.195	2.20E-294	1	NUDT5
SMARCC1	3.77E-298	0.25801824	0.694	0.231	6.85E-294	1	SMARCC1
DCTPP1	8.84E-298	0.307499156	0.712	0.247	1.61E-293	1	DCTPP1
RPL10	1.57E-297	0.340426639	0.999	0.988	2.85E-293	1	RPL10
COX5A	5.69E-297	0.488529642	0.966	0.711	1.03E-292	1	COX5A
RPS18	4.29E-294	0.299310151	0.998	0.992	7.78E-290	1	RPS18
NOLC1	8.01E-294	0.348014812	0.769	0.296	1.45E-289	1	NOLC1
TRIM28	1.32E-293	0.298855537	0.782	0.305	2.40E-289	1	TRIM28
SLC25A3	3.32E-293	0.463441274	0.978	0.783	6.02E-289	1	SLC25A3
SAE1	3.74E-293	0.360907064	0.801	0.328	6.79E-289	1	SAE1
DAZAP1	4.27E-293	0.319384668	0.787	0.31	7.76E-289	1	DAZAP1
MID1IP1	4.84E-293	0.416719932	0.688	0.232	8.79E-289	1	MID1IP1
ALYREF	3.66E-292	0.293590372	0.653	0.217	6.65E-288	1	ALYREF
LOC114114881	5.50E-292	0.41526735	0.829	0.362	1.00E-287	1	LOC114114881
F2RL1	3.19E-291	0.53610674	0.62	0.211	5.80E-287	1	F2RL1
LOC101118100	1.27E-288	0.579195152	0.967	0.747	2.30E-284	1	LOC101118100
GPNMB	1.89E-288	0.330490246	0.466	0.109	3.43E-284	1	GPNMB
PRMT1	7.98E-288	0.465108714	0.943	0.596	1.45E-283	1	PRMT1
SLC39A10	2.59E-287	0.285342552	0.606	0.181	4.70E-283	1	SLC39A10
TNFRSF19	1.05E-286	0.281249814	0.473	0.114	1.90E-282	1	TNFRSF19
FKBP4	4.51E-286	0.492434197	0.952	0.607	8.19E-282	1	FKBP4
RPS9	3.43E-285	0.320365825	0.995	0.975	6.24E-281	1	RPS9
RPL11	4.03E-285	0.287443714	0.998	0.983	7.32E-281	1	RPL11
LOC114113987	2.59E-284	0.668207805	0.841	0.378	4.70E-280	1	LOC114113987
ILF2	9.04E-284	0.403846853	0.895	0.451	1.64E-279	1	ILF2
IDH2	7.69E-283	0.379102318	0.838	0.371	1.40E-278	1	IDH2
LBR	3.58E-279	0.413471049	0.744	0.285	6.50E-275	1	LBR
RPL10A	4.40E-279	0.330907411	0.996	0.968	7.98E-275	1	RPL10A
SOX4	1.39E-278	0.523091779	0.899	0.445	2.52E-274	1	SOX4
LOC114109538	6.57E-278	0.421381931	0.901	0.489	1.19E-273	1	LOC114109538
MIS18BP1	7.01E-277	0.291202599	0.28	0.041	1.27E-272	1	MIS18BP1
RSL1D1	1.07E-276	0.349024981	0.812	0.345	1.94E-272	1	RSL1D1
RPP21	3.19E-276	0.257576566	0.646	0.217	5.79E-272	1	RPP21
LOC101113599	4.21E-276	0.483779905	0.945	0.589	7.65E-272	1	LOC101113599
ACP1	6.62E-276	0.421277048	0.926	0.535	1.20E-271	1	ACP1
PEBP11	2.49E-273	0.537408667	0.945	0.677	4.51E-269	1	PEBP1
SRSF9	6.48E-273	0.432750186	0.932	0.588	1.18E-268	1	SRSF9
NDUFA4	1.10E-272	0.496549318	0.972	0.772	2.00E-268	1	NDUFA4
LOC101102690	9.70E-272	0.332604149	0.992	0.941	1.76E-267	1	LOC101102690
HDGF	1.18E-271	0.323188902	0.8	0.338	2.14E-267	1	HDGF
CNIH4	6.44E-271	0.460784481	0.906	0.498	1.17E-266	1	CNIH4
PPIH	1.15E-270	0.363287873	0.826	0.373	2.09E-266	1	PPIH
ATP5MC3	2.20E-269	0.458928625	0.972	0.82	3.99E-265	1	ATP5MC3
FSCN1	3.06E-268	0.320495491	0.679	0.234	5.56E-264	1	FSCN1
PMAIP1	8.40E-266	0.429556536	0.638	0.223	1.53E-261	1	PMAIP1
GMNN	1.78E-265	0.320664979	0.648	0.222	3.23E-261	1	GMNN
MRPS5	1.39E-264	0.292458991	0.739	0.286	2.53E-260	1	MRPS5
NUSAP1	1.72E-264	0.290130466	0.358	0.072	3.12E-260	1	NUSAP1
CDK4	4.74E-263	0.36824462	0.815	0.357	8.61E-259	1	CDK4
ELF3	5.71E-262	0.485952401	0.569	0.184	1.04E-257	1	ELF3
FHL2	2.20E-261	0.261879137	0.597	0.186	3.99E-257	1	FHL2
RPS15A	3.18E-261	0.289406859	0.994	0.979	5.78E-257	1	RPS15A
ATP5F1A	4.51E-261	0.444908072	0.977	0.773	8.19E-257	1	ATP5F1A
RPS4X	2.24E-260	0.341572609	0.993	0.964	4.08E-256	1	RPS4X
HSP90AA1	4.67E-260	0.462573232	0.998	0.929	8.49E-256	1	HSP90AA1
NCL	2.96E-259	0.568150118	0.954	0.632	5.38E-255	1	NCL
PRELID1	4.17E-259	0.44003605	0.94	0.589	7.57E-255	1	PRELID1
CLNS1A	2.94E-258	0.259633326	0.633	0.215	5.35E-254	1	CLNS1A
RPS7	2.90E-257	0.272457083	0.997	0.986	5.27E-253	1	RPS7
PPP1R14B	1.99E-256	0.350468995	0.836	0.376	3.61E-252	1	PPP1R14B
GAR1	4.84E-255	0.277990567	0.685	0.248	8.79E-251	1	GAR1
STC1	1.91E-254	0.422581188	0.263	0.039	3.48E-250	1	STC1
HNRNPA11	6.52E-254	0.435008426	0.99	0.892	1.18E-249	1	HNRNPA1
HNRNPD	3.09E-253	0.403020381	0.889	0.493	5.61E-249	1	HNRNPD
BCAM	6.08E-253	0.478294887	0.873	0.41	1.10E-248	1	BCAM
NDUFB2	1.31E-252	0.43970711	0.956	0.711	2.38E-248	1	NDUFB2
PTMA	1.32E-252	0.37881841	0.999	0.992	2.40E-248	1	PTMA
RPSA	4.11E-252	0.324334388	0.999	0.981	7.46E-248	1	RPSA
MRPL13	2.85E-251	0.350592809	0.807	0.36	5.18E-247	1	MRPL13
CHRAC1	2.95E-251	0.27988594	0.694	0.259	5.37E-247	1	CHRAC1
HSPA8	3.26E-251	0.415751789	0.856	0.422	5.92E-247	1	HSPA8
LOC114110273	9.33E-249	0.312209931	0.734	0.292	1.69E-244	1	LOC114110273
HNRNPA0	3.47E-248	0.40463161	0.909	0.504	6.31E-244	1	HNRNPA0
TUBA1C	4.08E-247	0.511581862	0.71	0.287	7.42E-243	1	TUBA1C
CCT4	1.08E-246	0.404491316	0.935	0.57	1.96E-242	1	CCT4
PTTG1	1.46E-246	0.323158388	0.468	0.127	2.66E-242	1	PTTG1
LSM5	6.91E-245	0.327865317	0.847	0.408	1.26E-240	1	LSM5
MDH2	2.57E-243	0.424200889	0.942	0.634	4.68E-239	1	MDH2
RNPS1	3.17E-243	0.372724798	0.924	0.556	5.77E-239	1	RNPS1
NUTF2	3.87E-243	0.384395244	0.887	0.482	7.02E-239	1	NUTF2
RPS14	6.61E-243	0.267544046	0.998	0.99	1.20E-238	1	RPS14
PPA1	8.02E-243	0.277095103	0.74	0.299	1.46E-238	1	PPA1
USP1	2.45E-242	0.27647972	0.635	0.222	4.45E-238	1	USP1
CKS2	2.74E-242	0.478560257	0.843	0.411	4.98E-238	1	CKS2
RPS17	2.84E-242	0.265255966	0.996	0.985	5.15E-238	1	RPS17
HMGN21	6.26E-241	0.612632705	0.95	0.653	1.14E-236	1	HMGN2
CCT8	4.30E-240	0.403257064	0.934	0.563	7.81E-236	1	CCT8
ERH	6.63E-240	0.414629809	0.961	0.745	1.20E-235	1	ERH
CMC2	4.78E-239	0.306426282	0.774	0.34	8.67E-235	1	CMC2
RPS5	3.44E-237	0.281799355	0.997	0.986	6.25E-233	1	RPS5
RPS3	5.96E-237	0.289391064	0.996	0.97	1.08E-232	1	RPS3
SNRPE	4.68E-235	0.402188716	0.949	0.659	8.49E-231	1	SNRPE
RPS23	3.21E-234	0.261177579	0.999	0.986	5.84E-230	1	RPS23
SF3A2	3.43E-234	0.255316309	0.722	0.286	6.24E-230	1	SF3A2
RPLP2	5.61E-234	0.253514602	0.996	0.991	1.02E-229	1	RPLP2
PTP4A2	1.17E-233	0.259713108	0.833	0.366	2.13E-229	1	PTP4A2
DEK	2.50E-233	0.462068342	0.961	0.712	4.54E-229	1	DEK
LOC1011136961	1.26E-232	0.28025317	0.789	0.341	2.29E-228	1	LOC101113696
CISD1	8.63E-232	0.331622952	0.797	0.36	1.57E-227	1	CISD1
UNG	9.39E-232	0.276278384	0.555	0.181	1.71E-227	1	UNG
MARCKSL1	3.78E-230	0.371306868	0.874	0.422	6.87E-226	1	MARCKSL1
RACK1	2.47E-227	0.340134009	0.992	0.96	4.48E-223	1	RACK1
LOC101108851	2.57E-227	0.347295321	0.856	0.416	4.68E-223	1	LOC101108851
NHP2	8.63E-227	0.276649234	0.794	0.337	1.57E-222	1	NHP2
SERBP1	4.55E-226	0.380335148	0.983	0.82	8.27E-222	1	SERBP1
SF3B5	7.01E-226	0.389138726	0.947	0.69	1.27E-221	1	SF3B5
ATP5MC2	1.17E-225	0.403541411	0.94	0.66	2.13E-221	1	ATP5MC2
LOC114110979	5.80E-225	0.401379791	0.859	0.437	1.05E-220	1	LOC114110979
LOC101102072	1.01E-224	0.401778387	0.942	0.589	1.83E-220	1	LOC101102072
PHB2	5.80E-224	0.364070394	0.913	0.528	1.05E-219	1	PHB2
PMEPA1	7.69E-224	0.269132994	0.529	0.167	1.40E-219	1	PMEPA1
SRSF2	1.16E-223	0.388382599	0.95	0.609	2.11E-219	1	SRSF2
UBE2I	5.44E-223	0.375000422	0.911	0.546	9.87E-219	1	UBE2I
MRPL11	7.56E-223	0.300227163	0.844	0.413	1.37E-218	1	MRPL11
PSMB2	8.70E-223	0.397283304	0.942	0.675	1.58E-218	1	PSMB2
PRXL2A	3.38E-222	0.274748003	0.732	0.288	6.14E-218	1	PRXL2A
KLF13	1.98E-221	0.293691668	0.724	0.302	3.60E-217	1	KLF13
SRSF3	2.30E-221	0.4531547	0.978	0.78	4.18E-217	1	SRSF3
RPL26L1	7.00E-221	0.270893594	0.819	0.386	1.27E-216	1	RPL26L1
ACOT7	8.21E-220	0.251914847	0.591	0.211	1.49E-215	1	ACOT7
TPX2	3.20E-219	0.256791654	0.321	0.07	5.81E-215	1	TPX2
RPL7	2.50E-218	0.260884152	0.994	0.984	4.54E-214	1	RPL7
TUFM	9.47E-218	0.280795797	0.785	0.352	1.72E-213	1	TUFM
ABRACL	1.49E-217	0.335456149	0.916	0.493	2.71E-213	1	ABRACL
SNRPD3	2.97E-217	0.376308094	0.951	0.702	5.39E-213	1	SNRPD3
ODC1	1.50E-216	0.366629004	0.537	0.181	2.72E-212	1	ODC1
SLC3A2	4.77E-216	0.455306757	0.913	0.512	8.67E-212	1	SLC3A2
FAM43A	1.52E-214	0.471609395	0.544	0.187	2.76E-210	1	FAM43A
TKT	2.63E-213	0.291268588	0.856	0.421	4.78E-209	1	TKT
SMARCB1	5.27E-213	0.286822167	0.814	0.386	9.58E-209	1	SMARCB1
ATP5F1B	1.02E-212	0.400544733	0.983	0.827	1.86E-208	1	ATP5F1B
POLE3	5.57E-212	0.254571155	0.683	0.279	1.01E-207	1	POLE3
SIVA1	5.68E-211	0.400154349	0.872	0.503	1.03E-206	1	SIVA1
TAF1D	1.47E-210	0.294578749	0.859	0.431	2.68E-206	1	TAF1D
STOML2	8.83E-210	0.315028298	0.862	0.461	1.60E-205	1	STOML2
SMC1A	9.70E-210	0.276678976	0.744	0.323	1.76E-205	1	SMC1A
RBMX	1.25E-209	0.360485809	0.929	0.569	2.27E-205	1	RBMX
CCT7	1.77E-209	0.355314837	0.929	0.59	3.21E-205	1	CCT7
PELI1	5.42E-206	0.250460821	0.598	0.221	9.84E-202	1	PELI1
PTBP1	7.61E-205	0.280849373	0.905	0.513	1.38E-200	1	PTBP1
HINT1	1.18E-202	0.380482113	0.961	0.757	2.15E-198	1	HINT1
TXNDC17	1.37E-202	0.338961157	0.825	0.407	2.49E-198	1	TXNDC17
APEX1	2.03E-202	0.321834198	0.878	0.48	3.68E-198	1	APEX1
MRPS26	1.26E-201	0.284659951	0.82	0.393	2.30E-197	1	MRPS26
FDPS	6.40E-201	0.344233461	0.822	0.402	1.16E-196	1	FDPS
LOC101106288	1.81E-200	0.54106423	0.88	0.508	3.29E-196	1	LOC101106288
RPL29	3.54E-199	0.253213763	0.999	0.974	6.43E-195	1	RPL29
SLC25A39	2.15E-196	0.312946264	0.863	0.454	3.91E-192	1	SLC25A39
TRIP6	1.19E-195	0.313616614	0.739	0.323	2.16E-191	1	TRIP6
CCT5	4.21E-195	0.319563643	0.932	0.582	7.65E-191	1	CCT5
SLC39A6	5.64E-195	0.366801799	0.75	0.336	1.02E-190	1	SLC39A6
TUBB1	7.34E-195	0.423104858	0.857	0.468	1.33E-190	1	TUBB
LSM6	5.62E-194	0.341353539	0.854	0.472	1.02E-189	1	LSM6
MTCH2	6.63E-194	0.259085495	0.736	0.329	1.20E-189	1	MTCH2
NAA38	1.46E-192	0.282443806	0.853	0.433	2.66E-188	1	NAA38
DDX46	1.62E-191	0.276701202	0.854	0.438	2.95E-187	1	DDX46
SSR4	1.06E-190	0.348822978	0.978	0.857	1.93E-186	1	SSR4
ANP32A	1.07E-190	0.27022712	0.846	0.423	1.93E-186	1	ANP32A
NIFK	1.60E-190	0.311090513	0.863	0.464	2.91E-186	1	NIFK
CXADR	9.00E-189	0.390406217	0.805	0.4	1.63E-184	1	CXADR
LOC101104787	1.49E-188	0.347800773	0.918	0.603	2.71E-184	1	LOC101104787
EIF1AX	6.89E-188	0.362970134	0.939	0.658	1.25E-183	1	EIF1AX
LOC4430151	7.16E-188	0.454342396	0.85	0.485	1.30E-183	1	LOC443015
PSMA7	1.96E-186	0.368669326	0.961	0.757	3.56E-182	1	PSMA7
EIF4A1	1.73E-184	0.385899393	0.977	0.745	3.15E-180	1	EIF4A1
GLRX3	3.13E-183	0.281178077	0.879	0.502	5.69E-179	1	GLRX3
H3F3A	5.60E-182	0.251167737	0.99	0.962	1.02E-177	1	H3F3A
BID	7.88E-181	0.294081425	0.832	0.434	1.43E-176	1	BID
PPIA	1.92E-180	0.310840032	0.993	0.935	3.49E-176	1	PPIA
HOPX	1.33E-179	0.408910934	0.914	0.558	2.42E-175	1	HOPX
LOC101120386	2.85E-178	0.380256603	0.516	0.193	5.18E-174	1	LOC101120386
CCT31	1.63E-177	0.347030261	0.949	0.672	2.97E-173	1	CCT3
TOMM20	3.49E-176	0.367521875	0.948	0.678	6.35E-172	1	TOMM20
LOC101111367	4.91E-175	0.334543054	0.769	0.365	8.91E-171	1	LOC101111367
NASP	1.46E-174	0.269764477	0.813	0.401	2.65E-170	1	NASP
ACAT2	1.58E-172	0.253293552	0.764	0.362	2.87E-168	1	ACAT2
POLR2G1	6.23E-172	0.261654209	0.843	0.444	1.13E-167	1	POLR2G
TCP1	6.68E-172	0.316334608	0.938	0.65	1.21E-167	1	TCP1
LOC101111215	9.41E-172	0.255432845	0.808	0.402	1.71E-167	1	LOC101111215
ETFA	1.05E-171	0.262543204	0.846	0.449	1.91E-167	1	ETFA
HNRNPM	1.45E-171	0.297555341	0.959	0.702	2.63E-167	1	HNRNPM
PA2G4	3.24E-168	0.340544668	0.935	0.623	5.89E-164	1	PA2G4
CCT2	1.72E-166	0.265157805	0.863	0.468	3.13E-162	1	CCT2
PRICKLE4	1.95E-166	0.297923473	0.953	0.65	3.54E-162	1	PRICKLE4
NDUFS8	1.59E-165	0.312255403	0.927	0.603	2.88E-161	1	NDUFS8
NME3	9.65E-165	0.313153829	0.874	0.487	1.75E-160	1	NME3
EMC6	1.40E-163	0.264432591	0.889	0.506	2.55E-159	1	EMC6
PSMD8	1.49E-163	0.310727955	0.941	0.642	2.71E-159	1	PSMD8
SUPT4H1	3.11E-161	0.307684502	0.884	0.493	5.66E-157	1	SUPT4H1
MRPL23	6.18E-160	0.326953459	0.948	0.691	1.12E-155	1	MRPL23
ATP5F1C	2.53E-156	0.294545148	0.953	0.739	4.59E-152	1	ATP5F1C
RPS6	2.49E-154	0.275944089	0.975	0.884	4.52E-150	1	RPS6
SEM1	9.32E-152	0.290663123	0.965	0.81	1.69E-147	1	SEM1
LOC101121420	1.62E-149	0.299457184	0.957	0.721	2.94E-145	1	LOC101121420
SNRPC	6.42E-148	0.255495079	0.876	0.525	1.17E-143	1	SNRPC
NDUFAB1	3.36E-145	0.261981216	0.905	0.559	6.11E-141	1	NDUFAB1
RPL27	3.38E-145	0.277996378	0.955	0.759	6.15E-141	1	RPL27
NOP53	2.96E-144	0.314121296	0.902	0.61	5.37E-140	1	NOP53
LOC101111747	8.16E-144	0.267783184	0.984	0.907	1.48E-139	1	LOC101111747
EIF3I	5.33E-143	0.257442739	0.897	0.56	9.68E-139	1	EIF3I
TRMT112	1.17E-140	0.266773081	0.924	0.611	2.12E-136	1	TRMT112
GPX4	1.52E-140	0.258711813	0.931	0.602	2.76E-136	1	GPX4
LOC101116687	3.15E-140	0.362561269	0.94	0.654	5.72E-136	1	LOC101116687
ALDH2	5.53E-140	0.271041276	0.939	0.566	1.00E-135	1	ALDH2
PTGS2	1.85E-138	0.468636626	0.296	0.088	3.36E-134	1	PTGS2
EEF2	2.85E-136	0.276793844	0.981	0.86	5.17E-132	1	EEF2
MANF	1.23E-135	0.321095769	0.908	0.573	2.23E-131	1	MANF
REEP4	9.47E-135	0.27263919	0.733	0.369	1.72E-130	1	REEP4
HNRNPA3	3.55E-134	0.284167814	0.963	0.736	6.45E-130	1	HNRNPA3
HNRNPA2B1	3.82E-134	0.308655242	0.989	0.881	6.95E-130	1	HNRNPA2B1
VDAC2	8.91E-133	0.270519693	0.954	0.74	1.62E-128	1	VDAC2
NR4A1	1.11E-132	0.363337885	0.659	0.327	2.02E-128	1	NR4A1
ARF6	9.08E-132	0.252477347	0.919	0.581	1.65E-127	1	ARF6
PSMB3	4.25E-131	0.252904085	0.937	0.673	7.72E-127	1	PSMB3
LOC101120326	1.40E-129	0.257420854	0.729	0.383	2.55E-125	1	LOC101120326
CNBP	1.87E-129	0.258505847	0.97	0.79	3.40E-125	1	CNBP
SPTSSB	9.71E-129	0.395903474	0.569	0.269	1.76E-124	1	SPTSSB
MIF	4.69E-127	0.305631485	0.978	0.859	8.51E-123	1	MIF
PCBP2	2.41E-125	0.251324351	0.957	0.762	4.37E-121	1	PCBP2
LOC114118232	3.80E-124	0.252324308	0.933	0.621	6.90E-120	1	LOC114118232
LOC114109396	6.67E-123	0.381272062	0.939	0.716	1.21E-118	1	LOC114109396
RPL22L1	2.78E-121	0.289509624	0.972	0.793	5.05E-117	1	RPL22L1
ID21	3.27E-117	0.487917242	0.756	0.442	5.93E-113	1	ID2
UBALD1	1.08E-115	0.333040218	0.736	0.433	1.95E-111	1	UBALD1
HES1	3.35E-108	0.314441092	0.779	0.443	6.08E-104	1	HES1
LOC114113983	9.68E-94	0.290218686	0.962	0.799	1.76E-89	1	LOC114113983
LOC101121371	8.55E-62	0.258195634	0.894	0.681	1.55E-57	1	LOC101121371
TNFRSF6B	3.25E-55	0.322571561	0.33	0.164	5.90E-51	1	TNFRSF6B
PLAU	6.84E-52	0.32363773	0.325	0.166	1.24E-47	1	PLAU
LOC114109518	9.89E-52	0.274812696	0.755	0.572	1.80E-47	1	LOC114109518
ID1	4.74E-36	0.420514742	0.921	0.73	8.61E-32	1	ID1
CST6	2.25E-274	0.270088401	0.934	0.968	4.08E-270	2	CST6
LOC101113168	3.92E-166	1.12553511	0.652	0.501	7.12E-162	2	LOC101113168
LOC114117805	1.29E-128	0.92625874	0.606	0.488	2.34E-124	2	LOC114117805
RTF1	5.52E-118	0.260020063	0.176	0.642	1.00E-113	2	RTF1
ARGLU1	8.64E-107	0.30187378	0.188	0.641	1.57E-102	2	ARGLU1
SF3B1	1.61E-103	0.273051637	0.17	0.6	2.92E-99	2	SF3B1
ANKRD12	3.76E-97	0.30762656	0.176	0.594	6.82E-93	2	ANKRD12
PNN	4.17E-92	0.353579867	0.204	0.644	7.58E-88	2	PNN
KIF5B	5.11E-92	0.32989514	0.231	0.698	9.28E-88	2	KIF5B
KRT25	3.33E-90	1.142750227	0.635	0.655	6.05E-86	2	KRT25
PRRC2C	1.62E-89	0.341284366	0.197	0.624	2.94E-85	2	PRRC2C
SYNCRIP	4.56E-89	0.252031543	0.144	0.513	8.28E-85	2	SYNCRIP
DDX17	1.68E-88	0.369939991	0.232	0.692	3.06E-84	2	DDX17
PTBP11	3.81E-88	0.274740166	0.187	0.598	6.92E-84	2	PTBP1
CSNK1A1	1.74E-87	0.290732566	0.257	0.738	3.17E-83	2	CSNK1A1
DDX24	2.13E-87	0.285546774	0.149	0.518	3.86E-83	2	DDX24
TOP1	2.46E-86	0.26851574	0.255	0.723	4.46E-82	2	TOP1
TRA2A	7.79E-85	0.340206365	0.13	0.478	1.42E-80	2	TRA2A
SRSF5	3.20E-84	0.304325407	0.217	0.642	5.80E-80	2	SRSF5
HDLBP	3.96E-84	0.263918882	0.13	0.474	7.18E-80	2	HDLBP
EWSR1	4.10E-83	0.310629008	0.168	0.548	7.45E-79	2	EWSR1
LOC114117806	7.48E-82	0.972080264	0.527	0.437	1.36E-77	2	LOC114117806
ATRX	1.47E-81	0.410129334	0.179	0.567	2.67E-77	2	ATRX
LOC114117804	5.03E-79	1.027403848	0.491	0.377	9.13E-75	2	LOC114117804
SRPK2	1.25E-78	0.27216432	0.102	0.409	2.27E-74	2	SRPK2
LOC105608566	2.06E-78	0.383689633	0.17	0.541	3.75E-74	2	LOC105608566
ACTN4	8.66E-78	0.365642868	0.197	0.593	1.57E-73	2	ACTN4
SAFB	1.31E-77	0.292259678	0.138	0.475	2.38E-73	2	SAFB
SFPQ	1.74E-77	0.268032331	0.149	0.494	3.16E-73	2	SFPQ
KRT71	2.28E-77	1.251072472	0.588	0.585	4.15E-73	2	KRT71
LOC114117888	1.10E-76	0.942559652	0.442	0.305	2.00E-72	2	LOC114117888
CXADR1	2.34E-76	0.281098013	0.143	0.48	4.25E-72	2	CXADR
NCOR1	2.00E-75	0.267135493	0.097	0.391	3.63E-71	2	NCOR1
N4BP2L2	7.87E-75	0.417629117	0.155	0.501	1.43E-70	2	N4BP2L2
BAZ1A	1.46E-74	0.38340859	0.148	0.485	2.65E-70	2	BAZ1A
TRA2B	2.05E-74	0.369878566	0.298	0.786	3.73E-70	2	TRA2B
DDX461	4.11E-74	0.405181992	0.166	0.521	7.46E-70	2	DDX46
ARHGAP5	1.19E-73	0.283299087	0.09	0.374	2.16E-69	2	ARHGAP5
METTL23	1.41E-73	0.375041907	0.154	0.492	2.56E-69	2	METTL23
PNISR	2.29E-73	0.434752804	0.203	0.593	4.16E-69	2	PNISR
SRSF7	4.77E-73	0.383707747	0.287	0.76	8.67E-69	2	SRSF7
SSRP11	8.11E-73	0.258699026	0.119	0.425	1.47E-68	2	SSRP1
HNRNPH1	1.55E-72	0.359275369	0.281	0.751	2.82E-68	2	HNRNPH1
DDX21	3.28E-72	0.379084234	0.239	0.664	5.95E-68	2	DDX21
MAML2	6.92E-72	0.373013456	0.165	0.514	1.26E-67	2	MAML2
STRN3	2.72E-71	0.309547212	0.111	0.407	4.94E-67	2	STRN3
NOP56	4.74E-71	0.285668514	0.1	0.385	8.61E-67	2	NOP56
SRSF11	2.36E-70	0.32708438	0.131	0.444	4.29E-66	2	SRSF11
FAM84A	1.28E-69	0.277429552	0.148	0.472	2.32E-65	2	FAM84A
MEGF9	1.06E-68	0.292574373	0.146	0.468	1.92E-64	2	MEGF9
CHD4	2.72E-68	0.375244957	0.167	0.508	4.94E-64	2	CHD4
THRA	2.76E-68	0.260999499	0.094	0.365	5.02E-64	2	THRA
BDP1	3.31E-66	0.297983292	0.108	0.389	6.01E-62	2	BDP1
CHD9	1.67E-65	0.282357624	0.099	0.37	3.04E-61	2	CHD9
PTK7	1.99E-65	0.322467985	0.117	0.404	3.61E-61	2	PTK7
REEP41	4.79E-65	0.308546069	0.138	0.441	8.71E-61	2	REEP4
SRSF1	9.11E-65	0.427039427	0.159	0.482	1.65E-60	2	SRSF1
EFNB1	9.79E-65	0.291023349	0.12	0.407	1.78E-60	2	EFNB1
TRIM281	1.20E-64	0.302051156	0.109	0.387	2.18E-60	2	TRIM28
LOC1011088511	1.90E-64	0.331994723	0.169	0.499	3.45E-60	2	LOC101108851
MBNL2	4.95E-64	0.595451155	0.246	0.656	9.00E-60	2	MBNL2
GTF2I	5.94E-63	0.344694978	0.125	0.414	1.08E-58	2	GTF2I
LOC101104843	7.00E-63	0.372314378	0.129	0.42	1.27E-58	2	LOC101104843
MAFG	1.14E-62	0.316463821	0.097	0.358	2.06E-58	2	MAFG
GOLGA4	2.36E-62	0.415817356	0.146	0.448	4.28E-58	2	GOLGA4
JMJD1C	1.42E-61	0.447101045	0.137	0.428	2.58E-57	2	JMJD1C
EMP2	3.29E-61	0.378983753	0.168	0.488	5.98E-57	2	EMP2
LOC114116957	3.60E-61	0.433767615	0.16	0.476	6.54E-57	2	LOC114116957
EIF5B	7.51E-61	0.496569169	0.27	0.703	1.36E-56	2	EIF5B
MYH9	1.16E-60	0.276166825	0.122	0.397	2.11E-56	2	MYH9
KDM6B	2.27E-60	0.310997978	0.108	0.371	4.12E-56	2	KDM6B
SRRM2	8.49E-60	0.426808944	0.325	0.814	1.54E-55	2	SRRM2
KTN1	9.07E-60	0.39485169	0.314	0.785	1.65E-55	2	KTN1
STK17A	2.01E-59	0.271746048	0.117	0.386	3.65E-55	2	STK17A
UPF2	3.58E-59	0.531412923	0.176	0.503	6.50E-55	2	UPF2
AKAP9	2.16E-58	0.527833097	0.223	0.594	3.93E-54	2	AKAP9
LAD1	7.10E-58	0.254504207	0.105	0.36	1.29E-53	2	LAD1
COL18A1	7.65E-58	0.258045185	0.172	0.483	1.39E-53	2	COL18A1
SRSF21	1.52E-57	0.390729334	0.272	0.689	2.76E-53	2	SRSF2
ZBTB7A	2.21E-57	0.325496872	0.113	0.373	4.01E-53	2	ZBTB7A
AMOTL1	4.35E-57	0.250549661	0.089	0.329	7.90E-53	2	AMOTL1
MBNL1	6.30E-57	0.410914819	0.135	0.414	1.14E-52	2	MBNL1
CLSTN1	6.42E-57	0.284246036	0.122	0.391	1.17E-52	2	CLSTN1
CLTC	1.44E-56	0.253681442	0.089	0.328	2.62E-52	2	CLTC
SREK1	1.49E-55	0.412756163	0.112	0.367	2.70E-51	2	SREK1
MACF1	2.62E-55	0.361999207	0.124	0.388	4.77E-51	2	MACF1
NSD3	8.72E-55	0.457498614	0.142	0.423	1.58E-50	2	NSD3
RSBN1L	7.29E-54	0.26325011	0.086	0.313	1.32E-49	2	RSBN1L
ACIN1	1.57E-52	0.337433061	0.101	0.338	2.85E-48	2	ACIN1
CHD2	2.54E-51	0.332247083	0.112	0.355	4.60E-47	2	CHD2
ZC3H11A	3.48E-51	0.303481578	0.09	0.314	6.31E-47	2	ZC3H11A
MYCBP2	5.44E-51	0.362787983	0.111	0.351	9.87E-47	2	MYCBP2
EGR3	6.01E-51	0.252875119	0.074	0.284	1.09E-46	2	EGR3
SIK1	1.08E-50	0.333338151	0.126	0.377	1.96E-46	2	SIK1
EIF4G2	1.20E-50	0.272446404	0.337	0.806	2.18E-46	2	EIF4G2
TFAP2A	3.00E-50	0.397404604	0.133	0.392	5.44E-46	2	TFAP2A
SH3PXD2A	1.76E-49	0.309290408	0.103	0.334	3.20E-45	2	SH3PXD2A
NKTR	1.78E-49	0.340868318	0.108	0.343	3.23E-45	2	NKTR
DYNC1H1	1.91E-49	0.423762382	0.141	0.403	3.47E-45	2	DYNC1H1
RAB24	5.82E-49	0.498923736	0.146	0.412	1.06E-44	2	RAB24
SLC38A2	1.52E-48	0.424182828	0.286	0.685	2.76E-44	2	SLC38A2
USP22	1.59E-48	0.298653729	0.088	0.303	2.88E-44	2	USP22
SPTAN1	2.28E-48	0.316872932	0.108	0.337	4.15E-44	2	SPTAN1
SNRNP70	3.16E-48	0.311880373	0.087	0.301	5.75E-44	2	SNRNP70
SDC1	5.68E-48	0.296765799	0.263	0.629	1.03E-43	2	SDC1
KIF21A	6.19E-48	0.262336496	0.081	0.288	1.12E-43	2	KIF21A
KRT27	1.65E-47	1.255215584	0.398	0.311	3.00E-43	2	KRT27
ARID1A	9.92E-47	0.288872007	0.084	0.289	1.80E-42	2	ARID1A
HMGCR	1.52E-46	0.316264784	0.078	0.278	2.76E-42	2	HMGCR
TOP2B	1.13E-45	0.293533601	0.087	0.292	2.04E-41	2	TOP2B
XG	1.16E-45	0.271579019	0.102	0.318	2.11E-41	2	XG
MAP4	2.90E-45	0.254072588	0.079	0.277	5.27E-41	2	MAP4
SYNE2	3.17E-45	0.42681496	0.159	0.423	5.76E-41	2	SYNE2
GNL3	7.03E-45	0.271478302	0.077	0.272	1.28E-40	2	GNL3
QKI	3.38E-44	0.299551459	0.081	0.276	6.13E-40	2	QKI
LOC114113623	3.55E-44	0.789293683	0.414	0.341	6.44E-40	2	LOC114113623
LUC7L3	7.09E-44	0.605775014	0.242	0.584	1.29E-39	2	LUC7L3
ADGRG1	9.27E-44	0.388844389	0.136	0.374	1.68E-39	2	ADGRG1
EIF4G1	1.58E-43	0.390467915	0.126	0.357	2.87E-39	2	EIF4G1
RBM23	1.04E-42	0.2791425	0.078	0.267	1.89E-38	2	RBM23
ANKRD11	1.61E-42	0.539556186	0.146	0.393	2.93E-38	2	ANKRD11
ESRP1	5.16E-42	0.251632641	0.075	0.259	9.37E-38	2	ESRP1
VGLL4	8.43E-42	0.28955448	0.076	0.262	1.53E-37	2	VGLL4
SERPINB5	8.47E-42	0.333821011	0.235	0.554	1.54E-37	2	SERPINB5
TARDBP	1.48E-40	0.37413484	0.094	0.291	2.70E-36	2	TARDBP
DDB1	3.21E-40	0.333674489	0.086	0.276	5.83E-36	2	DDB1
LOC105601865	5.28E-40	0.38641248	0.085	0.272	9.58E-36	2	LOC105601865
CHD6	1.13E-38	0.370719802	0.091	0.278	2.05E-34	2	CHD6
SREBF2	6.44E-38	0.422265503	0.122	0.331	1.17E-33	2	SREBF2
RGMB	1.78E-37	0.352611372	0.094	0.281	3.24E-33	2	RGMB
LARP1	2.03E-37	0.425343635	0.113	0.313	3.68E-33	2	LARP1
PLEC	2.91E-37	0.319266803	0.105	0.3	5.28E-33	2	PLEC
TP63	3.18E-37	0.357625028	0.097	0.287	5.78E-33	2	TP63
CCNL2	4.98E-37	0.342803594	0.096	0.281	9.04E-33	2	CCNL2
SON	8.70E-37	0.497173284	0.37	0.828	1.58E-32	2	SON
AHNAK	3.73E-36	0.492237387	0.296	0.655	6.78E-32	2	AHNAK
EMP1	8.33E-36	0.356389039	0.296	0.641	1.51E-31	2	EMP1
EIF4EBP2	1.06E-35	0.378067721	0.113	0.308	1.93E-31	2	EIF4EBP2
ADM1	1.40E-35	0.271875961	0.097	0.277	2.54E-31	2	ADM
LIMK2	4.38E-35	0.369718832	0.106	0.294	7.95E-31	2	LIMK2
ITGA6	4.64E-35	0.319062025	0.095	0.275	8.43E-31	2	ITGA6
PKP3	1.67E-34	0.481303762	0.236	0.537	3.02E-30	2	PKP3
TIAM1	2.55E-34	0.426531904	0.137	0.346	4.63E-30	2	TIAM1
PRRC2A	6.04E-33	0.349354908	0.087	0.253	1.10E-28	2	PRRC2A
EPHA2	1.52E-32	0.394475868	0.089	0.255	2.76E-28	2	EPHA2
GATA3	1.31E-31	0.392326956	0.149	0.357	2.37E-27	2	GATA3
AOPEP	2.47E-31	0.571256442	0.306	0.671	4.48E-27	2	AOPEP
LOC101118004	3.83E-31	0.783609026	0.397	0.353	6.96E-27	2	LOC101118004
HES11	4.10E-31	0.388304677	0.237	0.509	7.45E-27	2	HES1
PPL	3.02E-30	0.350343382	0.097	0.261	5.48E-26	2	PPL
PRPF4B	3.93E-30	0.464966131	0.113	0.29	7.13E-26	2	PRPF4B
IRX2	4.28E-29	0.363968864	0.099	0.26	7.77E-25	2	IRX2
IGF1R	4.67E-29	0.422017849	0.105	0.271	8.48E-25	2	IGF1R
SOX9	1.55E-28	0.379188433	0.186	0.407	2.82E-24	2	SOX9
CDH1	3.36E-28	0.565623383	0.181	0.401	6.10E-24	2	CDH1
RCC2	6.49E-28	0.463041153	0.113	0.282	1.18E-23	2	RCC2
TRIM29	1.56E-27	0.409114366	0.288	0.602	2.83E-23	2	TRIM29
FAM25A	2.37E-27	0.362096809	0.117	0.283	4.30E-23	2	FAM25A
RPTN	6.17E-27	1.121263569	0.389	0.36	1.12E-22	2	RPTN
JAG1	6.01E-25	0.606757028	0.146	0.327	1.09E-20	2	JAG1
IFFO2	2.47E-23	0.37745585	0.133	0.297	4.49E-19	2	IFFO2
JUP	5.48E-23	0.451103412	0.313	0.632	9.95E-19	2	JUP
PHLDA3	1.21E-22	0.608921079	0.219	0.449	2.19E-18	2	PHLDA3
GJA1	3.03E-22	0.374923345	0.331	0.648	5.51E-18	2	GJA1
PTPRF	1.14E-21	0.645771384	0.19	0.394	2.07E-17	2	PTPRF
TLE4	7.68E-20	0.767944955	0.137	0.291	1.39E-15	2	TLE4
LOC114112617	8.49E-20	0.843726612	0.152	0.319	1.54E-15	2	LOC114112617
LOC101102105	8.70E-19	0.487867194	0.522	0.651	1.58E-14	2	LOC101102105
HR	1.55E-18	0.695695436	0.225	0.444	2.82E-14	2	HR
LOC114108605	2.58E-17	0.389237049	0.427	0.803	4.68E-13	2	LOC114108605
COL17A1	2.65E-17	0.555382752	0.214	0.407	4.82E-13	2	COL17A1
HSPB8	3.63E-17	0.324064769	0.213	0.399	6.60E-13	2	HSPB8
SPTSSB1	6.90E-15	0.352962764	0.174	0.318	1.25E-10	2	SPTSSB
LOC114117975	1.24E-12	0.921602706	0.272	0.243	2.24E-08	2	LOC114117975
PRR9	4.09E-11	1.497104261	0.261	0.233	7.42E-07	2	PRR9
LOC101113339	4.13E-11	1.272757665	0.258	0.231	7.49E-07	2	LOC101113339
DBI	1.10E-10	0.283440048	0.466	0.835	2.00E-06	2	DBI
NOTCH1	1.73E-10	0.746594658	0.162	0.285	3.13E-06	2	NOTCH1
LOC100141295	1.89E-10	0.911332834	0.444	0.525	3.44E-06	2	LOC100141295
AFDN	2.17E-10	0.742061333	0.173	0.302	3.93E-06	2	AFDN
LOC105603639	2.82E-10	0.720158904	0.192	0.333	5.12E-06	2	LOC105603639
HOPX1	3.61E-10	0.32691617	0.357	0.625	6.56E-06	2	HOPX
KRT35	2.81E-09	0.483625355	0.46	0.555	5.10E-05	2	KRT35
LOC105607568	3.82E-09	0.859732375	0.266	0.249	6.94E-05	2	LOC105607568
LOC105616742	3.74E-08	0.848048654	0.182	0.303	0.000679714	2	LOC105616742
SELENBP1	2.89E-07	0.375576744	0.234	0.37	0.005241367	2	SELENBP1
FABP5	6.62E-07	0.357045474	0.567	0.699	0.012027383	2	FABP5
SBSN	3.94E-06	0.360048669	0.545	0.666	0.071550002	2	SBSN
LOC1011128051	1.20E-05	0.41922509	0.189	0.28	0.218012061	2	LOC101112805
LOC101117682	0	1.662800222	0.965	0.586	0	3	LOC101117682
CXCL14	0	1.601724383	0.974	0.572	0	3	CXCL14
LOC1056036391	0	1.113360471	0.734	0.278	0	3	LOC105603639
LOC101108898	0	1.055171585	0.656	0.184	0	3	LOC101108898
MFAP21	0	1.033011752	0.806	0.322	0	3	MFAP2
LGR5	0	0.990843272	0.462	0.058	0	3	LGR5
RAMP1	0	0.955976533	0.658	0.245	0	3	RAMP1
LMCD1	9.61E-302	0.792346474	0.599	0.182	1.74E-297	3	LMCD1
SEMA3E	3.52E-294	0.779932234	0.495	0.123	6.40E-290	3	SEMA3E
POSTN	1.33E-284	0.929254196	0.767	0.292	2.42E-280	3	POSTN
SFRP11	5.53E-267	1.282710528	0.702	0.298	1.00E-262	3	SFRP1
COL18A11	1.22E-255	0.832587476	0.821	0.416	2.21E-251	3	COL18A1
THBS1	7.78E-246	1.14735258	0.566	0.197	1.41E-241	3	THBS1
FIBIN	8.39E-241	0.535004252	0.317	0.059	1.52E-236	3	FIBIN
COL17A11	9.50E-237	0.741119098	0.771	0.35	1.73E-232	3	COL17A1
LTBP4	2.76E-234	0.812268086	0.603	0.244	5.01E-230	3	LTBP4
PPP2R2B	4.08E-226	0.518326036	0.273	0.045	7.41E-222	3	PPP2R2B
CTNNAL1	2.22E-224	0.681749992	0.58	0.218	4.04E-220	3	CTNNAL1
FXYD6	2.08E-215	0.648988601	0.902	0.634	3.78E-211	3	FXYD6
LOC101120208	3.13E-214	0.675462156	0.949	0.731	5.69E-210	3	LOC101120208
KLK11	1.32E-212	0.632378368	0.54	0.189	2.39E-208	3	KLK11
FMOD	3.62E-210	0.527815505	0.266	0.046	6.58E-206	3	FMOD
ITGB4	1.99E-202	0.723580353	0.562	0.218	3.61E-198	3	ITGB4
GOLIM4	7.32E-199	0.769383429	0.63	0.302	1.33E-194	3	GOLIM4
GSTM3	5.95E-197	0.857875686	0.647	0.31	1.08E-192	3	GSTM3
KRT5	7.73E-197	0.533104592	1	0.916	1.40E-192	3	KRT5
G0S2	1.05E-191	0.581104191	0.511	0.187	1.91E-187	3	G0S2
LMO1	2.78E-190	0.617435687	0.482	0.17	5.04E-186	3	LMO1
C1QTNF1	1.97E-186	0.726463098	0.467	0.16	3.58E-182	3	C1QTNF1
SPARC1	1.56E-183	0.647359902	0.923	0.586	2.83E-179	3	SPARC
ISM1	1.97E-177	0.5835762	0.316	0.078	3.58E-173	3	ISM1
LOC1011235531	9.72E-176	0.759338827	0.601	0.289	1.76E-171	3	LOC101123553
EXT1	5.30E-174	0.583858034	0.354	0.1	9.63E-170	3	EXT1
PDGFA	2.66E-171	0.565632156	0.527	0.22	4.83E-167	3	PDGFA
TXNIP	2.54E-170	0.58254731	0.839	0.524	4.61E-166	3	TXNIP
ATP1A1	9.05E-169	0.61883279	0.804	0.551	1.64E-164	3	ATP1A1
EFNA4	9.76E-168	0.584485821	0.558	0.268	1.77E-163	3	EFNA4
IL1R2	9.97E-167	0.903042371	0.588	0.268	1.81E-162	3	IL1R2
LOC101114082	3.47E-166	0.721087091	0.776	0.461	6.30E-162	3	LOC101114082
CDC42EP3	2.23E-165	0.739181968	0.503	0.218	4.04E-161	3	CDC42EP3
COL16A1	5.73E-164	0.679331513	0.454	0.168	1.04E-159	3	COL16A1
LY6E	3.17E-163	0.869603273	0.497	0.201	5.76E-159	3	LY6E
TPT11	4.56E-163	0.451658372	0.995	0.969	8.28E-159	3	TPT1
BARX2	1.28E-161	0.564441068	0.591	0.266	2.32E-157	3	BARX2
KRT17	1.33E-161	0.395240743	0.994	0.929	2.42E-157	3	KRT17
DST	1.39E-160	0.596426975	0.472	0.185	2.53E-156	3	DST
LRIG1	6.78E-153	0.568957114	0.343	0.103	1.23E-148	3	LRIG1
BOC	4.43E-151	0.475409544	0.365	0.116	8.05E-147	3	BOC
GNB1L	3.04E-150	0.596297903	0.546	0.273	5.52E-146	3	GNB1L
EFEMP1	6.96E-149	0.652575845	0.474	0.196	1.26E-144	3	EFEMP1
LOC114110138	7.02E-148	0.934899242	0.624	0.336	1.27E-143	3	LOC114110138
LAMB3	8.83E-148	0.555729325	0.476	0.192	1.60E-143	3	LAMB3
LARGE2	3.44E-146	0.468834511	0.286	0.076	6.24E-142	3	LARGE2
KRT8	3.81E-146	0.437755987	0.39	0.125	6.91E-142	3	KRT8
SOX91	4.70E-146	0.505596956	0.693	0.355	8.54E-142	3	SOX9
MAML21	2.93E-142	0.482159252	0.727	0.455	5.31E-138	3	MAML2
TAX1BP3	1.37E-138	0.58031678	0.683	0.437	2.49E-134	3	TAX1BP3
LOC114116076	2.09E-137	0.522274638	0.881	0.751	3.79E-133	3	LOC114116076
COL7A1	4.67E-137	0.524466833	0.339	0.107	8.49E-133	3	COL7A1
ADORA2B	6.94E-137	0.456191708	0.279	0.077	1.26E-132	3	ADORA2B
LOC1011058671	1.04E-136	0.466539742	0.875	0.622	1.88E-132	3	LOC101105867
GAS1	1.94E-136	0.445045034	0.333	0.103	3.52E-132	3	GAS1
SERPINH11	7.87E-135	0.425628682	0.79	0.464	1.43E-130	3	SERPINH1
BGN1	5.97E-134	0.968640821	0.527	0.26	1.08E-129	3	BGN
LURAP1L	4.89E-133	0.438676693	0.355	0.121	8.87E-129	3	LURAP1L
SOSTDC11	8.37E-132	0.554959056	0.613	0.317	1.52E-127	3	SOSTDC1
TENM2	7.48E-131	0.599457172	0.386	0.148	1.36E-126	3	TENM2
CSPG4	1.74E-129	0.506274721	0.272	0.074	3.16E-125	3	CSPG4
RTN4IP1	2.02E-129	0.531633201	0.416	0.175	3.67E-125	3	RTN4IP1
TNS4	2.94E-127	0.623484622	0.459	0.2	5.34E-123	3	TNS4
USP28	1.23E-125	0.427932536	0.275	0.079	2.24E-121	3	USP28
TMSB101	1.34E-125	0.3148101	0.996	0.956	2.44E-121	3	TMSB10
RPS11	1.65E-125	0.259404656	1	0.995	3.00E-121	3	RPS11
FXYD3	3.02E-123	0.526937714	0.864	0.543	5.49E-119	3	FXYD3
LOC101108705	8.53E-122	0.418217993	0.27	0.079	1.55E-117	3	LOC101108705
CLSTN11	1.40E-120	0.679271789	0.589	0.342	2.55E-116	3	CLSTN1
APP	4.24E-120	0.554016854	0.749	0.536	7.70E-116	3	APP
SPINT2	3.44E-119	0.385505727	0.939	0.783	6.25E-115	3	SPINT2
LOC101119226	5.36E-118	0.518618048	0.562	0.317	9.73E-114	3	LOC101119226
MATN21	3.64E-116	0.55786399	0.448	0.194	6.61E-112	3	MATN2
LOC114110140	1.07E-114	0.718050834	0.806	0.583	1.94E-110	3	LOC114110140
CRIP2	3.42E-114	0.484176961	0.816	0.659	6.22E-110	3	CRIP2
LOC101107232	1.26E-113	0.58080322	0.668	0.471	2.28E-109	3	LOC101107232
SEC621	7.71E-108	0.477969472	0.822	0.689	1.40E-103	3	SEC62
LOC1011047001	9.09E-108	0.606330648	0.832	0.612	1.65E-103	3	LOC101104700
EFNA5	6.65E-107	0.494911133	0.364	0.144	1.21E-102	3	EFNA5
DKK3	1.42E-105	0.334207521	0.255	0.075	2.58E-101	3	DKK3
B2M	1.43E-104	0.445548052	0.917	0.789	2.59E-100	3	B2M
LFNG	6.43E-102	0.40345771	0.262	0.084	1.17E-97	3	LFNG
NDUFA4L2	1.69E-101	0.521000284	0.381	0.159	3.08E-97	3	NDUFA4L2
TRIM291	6.44E-100	0.39531509	0.78	0.551	1.17E-95	3	TRIM29
S100A131	3.36E-99	0.444303418	0.629	0.398	6.11E-95	3	S100A13
PLD3	1.26E-96	0.503298265	0.659	0.487	2.29E-92	3	PLD3
IGFBP7	1.55E-95	0.430704093	0.334	0.134	2.82E-91	3	IGFBP7
CD9	4.36E-95	0.400267361	0.859	0.705	7.92E-91	3	CD9
CD151	3.05E-94	0.485140951	0.771	0.623	5.55E-90	3	CD151
SDC21	1.18E-93	0.43335823	0.694	0.459	2.15E-89	3	SDC2
AES	2.18E-93	0.527553757	0.644	0.467	3.95E-89	3	AES
MXRA5	1.27E-92	0.469826779	0.317	0.123	2.30E-88	3	MXRA5
LOC101107401	2.50E-90	0.329982143	0.251	0.083	4.55E-86	3	LOC101107401
IL20RA	3.73E-90	0.357255471	0.296	0.11	6.78E-86	3	IL20RA
COL5A21	2.13E-89	0.471328644	0.331	0.132	3.88E-85	3	COL5A2
LOC114108604	3.60E-88	0.428865846	0.953	0.866	6.53E-84	3	LOC114108604
BCAM1	6.68E-88	0.472811168	0.659	0.444	1.21E-83	3	BCAM
NFIX	1.16E-86	0.523345641	0.464	0.258	2.11E-82	3	NFIX
EMP31	5.24E-86	0.267408385	0.714	0.423	9.51E-82	3	EMP3
COL12A1	7.08E-86	0.409171483	0.294	0.109	1.29E-81	3	COL12A1
PON3	1.13E-85	0.420391126	0.306	0.123	2.05E-81	3	PON3
CD241	1.72E-85	0.364435759	0.688	0.423	3.13E-81	3	CD24
HTRA1	1.07E-84	0.566735906	0.608	0.406	1.94E-80	3	HTRA1
ATP1B1	3.47E-84	0.347489361	0.588	0.356	6.30E-80	3	ATP1B1
PLP2	8.79E-84	0.352100845	0.896	0.732	1.60E-79	3	PLP2
LOC101104176	2.06E-83	0.480176655	0.374	0.189	3.74E-79	3	LOC101104176
PERP	5.46E-83	0.282952687	0.983	0.834	9.92E-79	3	PERP
ARL4A	5.54E-83	0.51246157	0.563	0.357	1.01E-78	3	ARL4A
IMPA2	5.42E-82	0.467801931	0.463	0.267	9.84E-78	3	IMPA2
ATF5	9.36E-80	0.511176706	0.463	0.277	1.70E-75	3	ATF5
ENHO	9.55E-80	0.445658956	0.346	0.16	1.74E-75	3	ENHO
RBBP8	6.89E-78	0.453343255	0.365	0.18	1.25E-73	3	RBBP8
SERTAD4	7.91E-78	0.485738801	0.387	0.202	1.44E-73	3	SERTAD4
SQOR	1.02E-77	0.355854774	0.309	0.131	1.85E-73	3	SQOR
JAG2	6.33E-77	0.48132203	0.316	0.139	1.15E-72	3	JAG2
AGRN	1.31E-76	0.481619552	0.323	0.145	2.37E-72	3	AGRN
LOC101104530	2.11E-76	0.396777279	0.721	0.589	3.83E-72	3	LOC101104530
CADM1	2.50E-76	0.500105663	0.483	0.294	4.55E-72	3	CADM1
PRDX1	1.25E-75	0.315593081	0.9	0.782	2.28E-71	3	PRDX1
GJB6	4.08E-75	0.520741168	0.478	0.262	7.42E-71	3	GJB6
CAPG	4.54E-75	0.373863559	0.618	0.433	8.24E-71	3	CAPG
FZD1	1.53E-71	0.493924148	0.296	0.131	2.77E-67	3	FZD1
IL20RB	8.38E-70	0.529076102	0.528	0.332	1.52E-65	3	IL20RB
SLC39A61	2.10E-68	0.450050842	0.545	0.368	3.82E-64	3	SLC39A6
TP631	4.69E-68	0.44153728	0.428	0.252	8.52E-64	3	TP63
HR1	6.70E-68	0.493046971	0.569	0.408	1.22E-63	3	HR
NUCKS1	2.36E-67	0.305644403	0.896	0.793	4.30E-63	3	NUCKS1
ACP5	3.49E-67	0.327502365	0.251	0.102	6.34E-63	3	ACP5
HMGN3	1.10E-66	0.357457091	0.701	0.543	1.99E-62	3	HMGN3
NQO2	1.59E-64	0.353380655	0.391	0.213	2.89E-60	3	NQO2
TFDP2	2.98E-61	0.404856834	0.368	0.21	5.41E-57	3	TFDP2
BSG	1.84E-59	0.364220861	0.88	0.804	3.35E-55	3	BSG
UGP2	1.04E-57	0.432758813	0.427	0.269	1.89E-53	3	UGP2
PIK3R11	2.50E-57	0.340886512	0.311	0.154	4.55E-53	3	PIK3R1
CUTA	2.62E-57	0.28408261	0.81	0.733	4.77E-53	3	CUTA
PLOD1	6.40E-57	0.323003391	0.295	0.143	1.16E-52	3	PLOD1
PSAT1	7.44E-57	0.395865731	0.445	0.287	1.35E-52	3	PSAT1
VSIR	2.12E-56	0.369222796	0.372	0.216	3.86E-52	3	VSIR
LOC114117255	1.64E-55	0.383325007	0.291	0.141	2.98E-51	3	LOC114117255
ZBTB16	2.11E-55	0.370327079	0.282	0.133	3.83E-51	3	ZBTB16
LRRFIP1	2.42E-55	0.338965469	0.607	0.466	4.39E-51	3	LRRFIP1
ITGA61	4.01E-52	0.381036855	0.405	0.243	7.28E-48	3	ITGA6
AHCY	3.40E-51	0.334802544	0.831	0.72	6.18E-47	3	AHCY
DHRS3	4.49E-51	0.324277903	0.368	0.218	8.15E-47	3	DHRS3
ENAH	1.35E-50	0.344136544	0.364	0.215	2.45E-46	3	ENAH
PPP1R14C	1.61E-50	0.38352313	0.477	0.326	2.91E-46	3	PPP1R14C
SPCS1	2.20E-50	0.277299109	0.794	0.713	3.99E-46	3	SPCS1
CAT	4.83E-50	0.344907067	0.489	0.337	8.78E-46	3	CAT
LOC1011080921	9.78E-50	0.295805892	0.45	0.291	1.78E-45	3	LOC101108092
ECM1	1.47E-48	0.367948311	0.412	0.244	2.66E-44	3	ECM1
PTN	4.36E-48	0.618925387	0.363	0.205	7.92E-44	3	PTN
PPIP5K2	1.99E-47	0.38701477	0.278	0.147	3.61E-43	3	PPIP5K2
TUSC3	3.68E-47	0.325256598	0.453	0.318	6.69E-43	3	TUSC3
LIPA	5.78E-46	0.283799711	0.261	0.129	1.05E-41	3	LIPA
GPC4	1.18E-44	0.321288457	0.254	0.129	2.14E-40	3	GPC4
PPP2R3A	2.11E-44	0.271495624	0.303	0.164	3.83E-40	3	PPP2R3A
CCND3	7.54E-44	0.325783403	0.427	0.291	1.37E-39	3	CCND3
CIR1	1.77E-42	0.316597856	0.404	0.272	3.22E-38	3	CIR1
BZW1	2.09E-42	0.258357279	0.809	0.727	3.79E-38	3	BZW1
TMEM50A	2.15E-42	0.263023987	0.76	0.7	3.90E-38	3	TMEM50A
LGALS3BP	1.48E-41	0.333167478	0.335	0.201	2.68E-37	3	LGALS3BP
LOC101114909	2.29E-41	0.354749744	0.445	0.323	4.16E-37	3	LOC101114909
TSPO	5.89E-41	0.282693974	0.816	0.727	1.07E-36	3	TSPO
SERPING11	5.64E-40	0.264372229	0.394	0.24	1.02E-35	3	SERPING1
ACTN1	1.47E-38	0.259701941	0.599	0.466	2.67E-34	3	ACTN1
ADH5	2.60E-38	0.323578772	0.489	0.385	4.72E-34	3	ADH5
ARL6IP5	5.21E-38	0.309675181	0.535	0.435	9.46E-34	3	ARL6IP5
TMEM70	9.85E-38	0.285593398	0.36	0.239	1.79E-33	3	TMEM70
NPC2	1.14E-37	0.328553256	0.483	0.367	2.06E-33	3	NPC2
LOC101116548	1.37E-37	0.283854849	0.472	0.346	2.49E-33	3	LOC101116548
LOC101120043	1.61E-37	0.313494159	0.601	0.519	2.92E-33	3	LOC101120043
LOC1141163331	1.65E-37	0.270178588	0.434	0.3	3.00E-33	3	LOC114116333
TCEAL4	4.15E-36	0.298676109	0.61	0.538	7.54E-32	3	TCEAL4
LOC101117112	4.88E-36	0.423642273	0.251	0.131	8.86E-32	3	LOC101117112
STOM	6.13E-36	0.278011104	0.341	0.213	1.11E-31	3	STOM
PALMD	9.95E-36	0.267280185	0.416	0.292	1.81E-31	3	PALMD
VDR	4.53E-35	0.286496361	0.261	0.147	8.23E-31	3	VDR
ID4	5.82E-35	0.406162756	0.303	0.188	1.06E-30	3	ID4
CDH13	1.47E-34	0.266059762	0.279	0.153	2.67E-30	3	CDH13
LOC105606593	1.53E-34	0.25446316	0.295	0.173	2.78E-30	3	LOC105606593
PLPP2	1.97E-34	0.272943548	0.272	0.158	3.57E-30	3	PLPP2
TSPAN32	2.18E-34	0.289969078	0.587	0.501	3.96E-30	3	TSPAN3
SOX41	2.23E-34	0.250507119	0.608	0.486	4.06E-30	3	SOX4
C1S1	4.47E-34	0.259653888	0.299	0.171	8.13E-30	3	C1S
NFIC1	6.76E-34	0.27897389	0.566	0.473	1.23E-29	3	NFIC
LOC105602911	1.34E-33	0.417679563	0.313	0.192	2.43E-29	3	LOC105602911
KRT19	1.52E-33	0.520508232	0.255	0.141	2.76E-29	3	KRT19
SELENOP	2.85E-33	0.2724661	0.636	0.533	5.18E-29	3	SELENOP
RNF7	3.90E-33	0.285742835	0.561	0.492	7.09E-29	3	RNF7
TIAM11	1.69E-32	0.323960624	0.423	0.316	3.08E-28	3	TIAM1
CXHXorf38	2.96E-32	0.326165251	0.275	0.171	5.37E-28	3	CXHXorf38
IK	7.29E-32	0.257506823	0.599	0.537	1.32E-27	3	IK
GLUL1	8.48E-32	0.290172811	0.682	0.594	1.54E-27	3	GLUL
SDHAF4	4.35E-31	0.300462763	0.339	0.234	7.91E-27	3	SDHAF4
CCNI1	1.19E-30	0.260877279	0.663	0.593	2.17E-26	3	CCNI
IFI61	3.59E-30	0.934805731	0.552	0.582	6.52E-26	3	IFI6
AP1S21	3.89E-29	0.315341333	0.302	0.195	7.07E-25	3	AP1S2
CAMK2D	1.66E-28	0.306541404	0.275	0.171	3.02E-24	3	CAMK2D
ASAH1	5.89E-28	0.289636237	0.387	0.284	1.07E-23	3	ASAH1
FZD7	6.23E-28	0.276075712	0.375	0.271	1.13E-23	3	FZD7
IL6ST	8.15E-27	0.276870765	0.29	0.186	1.48E-22	3	IL6ST
LMO4	1.62E-26	0.333511318	0.438	0.342	2.95E-22	3	LMO4
NTAN1	1.95E-26	0.281897904	0.479	0.409	3.54E-22	3	NTAN1
VPS36	3.58E-25	0.2924219	0.475	0.408	6.49E-21	3	VPS36
SH3PXD2A1	4.15E-25	0.419762873	0.394	0.303	7.54E-21	3	SH3PXD2A
THRA1	9.87E-24	0.284525022	0.407	0.332	1.79E-19	3	THRA
PLGRKT	1.35E-23	0.291855597	0.371	0.294	2.46E-19	3	PLGRKT
GNB4	3.00E-23	0.267887195	0.261	0.165	5.45E-19	3	GNB4
EGFR	3.18E-21	0.307972504	0.302	0.223	5.77E-17	3	EGFR
CDH31	9.81E-21	0.282357133	0.288	0.2	1.78E-16	3	CDH3
RARG	9.65E-20	0.261076714	0.485	0.442	1.75E-15	3	RARG
CSAD	1.64E-19	0.251175028	0.329	0.256	2.98E-15	3	CSAD
PIGP	1.07E-17	0.250103553	0.504	0.477	1.95E-13	3	PIGP
IDH3A	2.01E-17	0.251931065	0.318	0.248	3.66E-13	3	IDH3A
ZFP36L2	2.57E-17	0.25849322	0.562	0.51	4.66E-13	3	ZFP36L2
IRX21	2.75E-16	0.273957668	0.306	0.238	5.00E-12	3	IRX2
TSPAN61	1.40E-15	0.252517936	0.522	0.489	2.54E-11	3	TSPAN6
PTK71	1.67E-15	0.26075473	0.42	0.372	3.04E-11	3	PTK7
RTL8C	1.16E-14	0.274567511	0.588	0.588	2.11E-10	3	RTL8C
SPAG9	2.33E-12	0.291859225	0.35	0.307	4.24E-08	3	SPAG9
LY6D	0	1.805429487	0.869	0.26	0	4	LY6D
SPINK4	0	1.47932651	0.732	0.201	0	4	SPINK4
FXYD31	0	1.463558858	0.999	0.535	0	4	FXYD3
LOC101118459	0	1.318836131	0.997	0.905	0	4	LOC101118459
POSTN1	0	1.234335898	0.804	0.295	0	4	POSTN
COL17A12	0	1.198894653	0.924	0.342	0	4	COL17A1
KRT51	0	1.106773523	1	0.917	0	4	KRT5
DLK2	0	1.096619875	0.549	0.096	0	4	DLK2
IL1R21	0	0.959318909	0.818	0.253	0	4	IL1R2
CAPNS2	0	0.774162154	0.781	0.283	0	4	CAPNS2
ACKR4	0	0.67825418	0.298	0.023	0	4	ACKR4
AQP3	1.19E-307	1.156887216	0.94	0.545	2.15E-303	4	AQP3
ADIRF	9.29E-307	1.013002843	0.839	0.362	1.69E-302	4	ADIRF
RBP1	5.17E-302	1.043450833	0.846	0.42	9.39E-298	4	RBP1
TXNIP1	1.28E-284	0.806126728	0.941	0.519	2.33E-280	4	TXNIP
CLCA2	2.09E-280	0.659665368	0.685	0.244	3.79E-276	4	CLCA2
ECM11	1.50E-270	0.825691281	0.664	0.225	2.73E-266	4	ECM1
CCDC3	2.18E-268	0.674992731	0.626	0.197	3.96E-264	4	CCDC3
CDH131	4.33E-266	0.557362224	0.534	0.133	7.87E-262	4	CDH13
PLP21	1.20E-265	0.681605581	0.971	0.728	2.19E-261	4	PLP2
ALDH3A2	1.27E-243	0.781262519	0.724	0.324	2.31E-239	4	ALDH3A2
ANXA2	2.30E-241	0.640793785	0.997	0.903	4.18E-237	4	ANXA2
S100A11	4.20E-239	0.688844517	0.994	0.866	7.63E-235	4	S100A11
GGTA2P	1.29E-237	0.639722208	0.716	0.276	2.33E-233	4	GGTA2P
LOC1011202081	5.75E-226	0.739910795	0.976	0.731	1.04E-221	4	LOC101120208
AMACR	6.99E-226	0.421380832	0.373	0.078	1.27E-221	4	AMACR
CTNNAL11	1.25E-224	0.651776172	0.623	0.219	2.27E-220	4	CTNNAL1
MIF1	3.85E-222	0.640787463	0.987	0.863	6.99E-218	4	MIF
FMO2	4.14E-217	0.673902566	0.665	0.28	7.52E-213	4	FMO2
SELENOW	5.70E-217	0.594831046	0.972	0.812	1.03E-212	4	SELENOW
TSPO1	1.23E-211	0.643114538	0.949	0.717	2.24E-207	4	TSPO
PRDX6	3.48E-210	0.683480163	0.813	0.463	6.32E-206	4	PRDX6
THEM5	3.54E-204	0.753815767	0.602	0.222	6.43E-200	4	THEM5
LOC1011176821	1.65E-203	1.083847074	0.887	0.598	3.00E-199	4	LOC101117682
GJB3	1.59E-197	0.604706549	0.615	0.243	2.89E-193	4	GJB3
PRXL2A1	2.40E-196	0.688433388	0.671	0.311	4.36E-192	4	PRXL2A
LOC101112249	4.34E-192	0.543753355	0.999	0.929	7.88E-188	4	LOC101112249
LGALS7	1.31E-189	0.52706247	1	0.931	2.38E-185	4	LGALS7
LOC1011140821	1.73E-189	0.547272504	0.88	0.456	3.14E-185	4	LOC101114082
GJB5	1.12E-188	0.521453568	0.578	0.218	2.03E-184	4	GJB5
MOXD1	1.40E-184	0.576458833	0.471	0.148	2.54E-180	4	MOXD1
WNT3	1.61E-184	0.419023772	0.262	0.046	2.92E-180	4	WNT3
LOC1011047002	4.16E-181	0.908257994	0.915	0.608	7.55E-177	4	LOC101104700
TAX1BP31	5.86E-181	0.579954218	0.781	0.431	1.06E-176	4	TAX1BP3
P3H2	2.75E-175	0.365897666	0.331	0.076	5.00E-171	4	P3H2
IL20RB1	9.03E-175	0.484800758	0.723	0.318	1.64E-170	4	IL20RB
BAG1	1.02E-174	0.593724761	0.716	0.385	1.85E-170	4	BAG1
ITGB41	1.16E-174	0.465627116	0.584	0.221	2.10E-170	4	ITGB4
ITIH5	1.36E-173	0.330456716	0.306	0.063	2.48E-169	4	ITIH5
LOC1011137281	1.45E-173	0.396685961	0.944	0.553	2.63E-169	4	LOC101113728
SGCA	2.18E-173	0.303680618	0.296	0.061	3.96E-169	4	SGCA
MS4A7	5.03E-170	0.468903828	0.34	0.084	9.13E-166	4	MS4A7
ARL4A1	5.83E-167	0.528301672	0.713	0.347	1.06E-162	4	ARL4A
SEMA5A	3.05E-161	0.39229636	0.419	0.123	5.54E-157	4	SEMA5A
GJB61	9.60E-158	0.873306738	0.591	0.255	1.74E-153	4	GJB6
FXYD61	1.86E-153	0.549225749	0.918	0.636	3.38E-149	4	FXYD6
LOC114117869	1.89E-152	0.417363278	0.539	0.22	3.44E-148	4	LOC114117869
IMPA21	8.82E-149	0.469492847	0.579	0.26	1.60E-144	4	IMPA2
LOC1011058672	1.29E-148	0.620135554	0.903	0.623	2.34E-144	4	LOC101105867
GAS6	1.51E-146	0.398192817	0.509	0.193	2.75E-142	4	GAS6
SOSTDC12	1.76E-145	0.371949885	0.694	0.314	3.20E-141	4	SOSTDC1
LOC105607169	1.40E-142	0.520817634	0.947	0.777	2.54E-138	4	LOC105607169
PSMB9	8.24E-142	0.38407803	0.404	0.125	1.50E-137	4	PSMB9
SYNE21	3.97E-132	0.445696984	0.702	0.371	7.21E-128	4	SYNE2
LOC101111528	9.68E-132	0.443333698	0.504	0.204	1.76E-127	4	LOC101111528
LOC101106976	6.23E-126	0.370362016	0.297	0.081	1.13E-121	4	LOC101106976
PSME1	1.03E-125	0.520936592	0.882	0.675	1.88E-121	4	PSME1
SH3BGRL3	1.97E-124	0.47632981	0.965	0.822	3.57E-120	4	SH3BGRL3
BCL11A	2.29E-124	0.359021167	0.432	0.165	4.16E-120	4	BCL11A
RPS27L	5.15E-120	0.377841407	0.92	0.715	9.35E-116	4	RPS27L
CD91	8.98E-120	0.443451445	0.929	0.701	1.63E-115	4	CD9
ITGA62	3.34E-119	0.359591003	0.535	0.234	6.07E-115	4	ITGA6
ENO1	3.72E-119	0.435669023	0.959	0.795	6.76E-115	4	ENO1
LOC1011045301	6.35E-119	0.43271616	0.826	0.582	1.15E-114	4	LOC101104530
LOC1011072321	1.06E-117	0.434093067	0.742	0.467	1.92E-113	4	LOC101107232
LOC106991591	4.56E-117	0.432689842	0.51	0.231	8.27E-113	4	LOC106991591
CDCA7L	4.31E-116	0.294668254	0.331	0.105	7.82E-112	4	CDCA7L
LOC101119591	3.04E-115	0.288085093	0.502	0.203	5.51E-111	4	LOC101119591
LAMB31	2.46E-113	0.312934627	0.487	0.195	4.46E-109	4	LAMB3
LY6E1	2.64E-113	0.581346126	0.483	0.206	4.79E-109	4	LY6E
SERPINB1	9.75E-112	0.257404497	0.546	0.247	1.77E-107	4	SERPINB1
DDB2	1.40E-111	0.303147621	0.321	0.103	2.54E-107	4	DDB2
LOC114108675	2.44E-111	0.444689145	0.653	0.377	4.42E-107	4	LOC114108675
LMO11	3.32E-111	0.377608617	0.449	0.177	6.03E-107	4	LMO1
LOC1056065931	3.25E-108	0.370570367	0.421	0.164	5.91E-104	4	LOC105606593
SPARC2	1.64E-107	0.317205474	0.95	0.588	2.98E-103	4	SPARC
CA12	9.76E-106	0.32732321	0.372	0.136	1.77E-101	4	CA12
MXRA51	3.72E-105	0.291660575	0.355	0.123	6.76E-101	4	MXRA5
PLA2G7	2.01E-102	0.462035834	0.354	0.126	3.64E-98	4	PLA2G7
CDO1	2.02E-102	0.37922587	0.283	0.086	3.68E-98	4	CDO1
PSPH	1.53E-97	0.336629324	0.648	0.383	2.79E-93	4	PSPH
COL18A12	1.79E-96	0.386871782	0.734	0.429	3.26E-92	4	COL18A1
RBBP81	7.56E-96	0.356595149	0.416	0.178	1.37E-91	4	RBBP8
SERPINB10	1.06E-95	0.285328385	0.278	0.086	1.92E-91	4	SERPINB10
PSME2	3.45E-95	0.411806133	0.756	0.518	6.26E-91	4	PSME2
FLRT3	1.84E-93	0.292627272	0.465	0.211	3.34E-89	4	FLRT3
GATA31	2.07E-93	0.325361037	0.602	0.314	3.75E-89	4	GATA3
LOC1141101401	7.76E-93	0.923062815	0.783	0.588	1.41E-88	4	LOC114110140
PPP1R14B1	1.63E-92	0.398042682	0.661	0.41	2.95E-88	4	PPP1R14B
PLEKHA5	5.01E-92	0.366835084	0.385	0.161	9.10E-88	4	PLEKHA5
MGST1	5.82E-92	0.300463816	0.661	0.357	1.06E-87	4	MGST1
TGFBI	7.38E-91	0.389680857	0.309	0.104	1.34E-86	4	TGFBI
LOC101108197	1.38E-90	0.270760106	0.388	0.157	2.50E-86	4	LOC101108197
PAFAH1B3	1.30E-89	0.414628095	0.762	0.541	2.37E-85	4	PAFAH1B3
PHGDH1	1.70E-88	0.373643175	0.621	0.357	3.08E-84	4	PHGDH
PDLIM1	2.90E-88	0.370109784	0.597	0.345	5.26E-84	4	PDLIM1
LOC101108520	4.27E-86	0.315749249	0.581	0.304	7.76E-82	4	LOC101108520
TP632	5.63E-85	0.300423999	0.49	0.249	1.02E-80	4	TP63
C1R1	9.46E-85	0.318838011	0.472	0.211	1.72E-80	4	C1R
FERMT1	1.31E-84	0.277903086	0.353	0.143	2.38E-80	4	FERMT1
TCEA3	1.22E-81	0.344509547	0.26	0.088	2.21E-77	4	TCEA3
SLC16A11	5.66E-81	0.388840096	0.56	0.323	1.03E-76	4	SLC16A11
SLC2A1	9.07E-81	0.269486885	0.642	0.372	1.65E-76	4	SLC2A1
HMGN31	3.04E-80	0.301481353	0.793	0.537	5.53E-76	4	HMGN3
B2M1	1.50E-79	0.47755355	0.922	0.79	2.72E-75	4	B2M
ZFP36L21	8.17E-79	0.290045701	0.754	0.494	1.48E-74	4	ZFP36L2
CAPG1	1.27E-78	0.266393272	0.685	0.429	2.31E-74	4	CAPG
LOC105609544	2.40E-78	0.361504204	0.964	0.843	4.36E-74	4	LOC105609544
2-Mar	6.78E-78	0.320241949	0.504	0.275	1.23E-73	4	2-Mar
ITM2B	1.51E-77	0.30190212	0.932	0.747	2.74E-73	4	ITM2B
LOC1056029111	3.71E-77	0.511249812	0.403	0.185	6.74E-73	4	LOC105602911
NDRG2	1.28E-76	0.276195132	0.528	0.277	2.32E-72	4	NDRG2
LOC101116273	3.76E-76	0.263365601	0.345	0.144	6.83E-72	4	LOC101116273
VSIR1	5.89E-76	0.266142094	0.435	0.212	1.07E-71	4	VSIR
LOC1011200431	6.56E-76	0.350606836	0.711	0.51	1.19E-71	4	LOC101120043
AGPAT2	1.17E-75	0.344974832	0.738	0.504	2.12E-71	4	AGPAT2
NMI	1.20E-73	0.257562504	0.348	0.151	2.18E-69	4	NMI
NFIA	1.35E-73	0.403702057	0.443	0.226	2.44E-69	4	NFIA
COL7A11	6.76E-70	0.264366913	0.296	0.114	1.23E-65	4	COL7A1
ZFYVE21	6.91E-70	0.312496346	0.517	0.305	1.26E-65	4	ZFYVE21
PRDX5	8.29E-69	0.274466049	0.854	0.681	1.51E-64	4	PRDX5
WNT10A	2.12E-68	0.252057061	0.296	0.118	3.84E-64	4	WNT10A
LOC1011149091	3.54E-68	0.302334419	0.537	0.316	6.43E-64	4	LOC101114909
NAXE	1.39E-67	0.299421377	0.692	0.494	2.53E-63	4	NAXE
LOC1141086041	2.50E-67	0.41665945	0.964	0.867	4.54E-63	4	LOC114108604
DDAH21	2.57E-67	0.302700416	0.656	0.393	4.67E-63	4	DDAH2
PKM	3.58E-67	0.300925266	0.859	0.691	6.51E-63	4	PKM
TNFRSF191	4.54E-67	0.280701725	0.325	0.141	8.24E-63	4	TNFRSF19
AHCY1	5.85E-65	0.459698608	0.887	0.716	1.06E-60	4	AHCY
FKBP2	7.15E-65	0.269699312	0.81	0.635	1.30E-60	4	FKBP2
CPNE3	3.01E-64	0.251370623	0.478	0.269	5.46E-60	4	CPNE3
LOC105611550	4.11E-64	0.313080243	0.582	0.389	7.47E-60	4	LOC105611550
UBXN4	1.83E-63	0.280234928	0.705	0.505	3.32E-59	4	UBXN4
ARPC2	4.58E-63	0.26852045	0.899	0.738	8.31E-59	4	ARPC2
IDH1	1.03E-62	0.279216815	0.466	0.259	1.87E-58	4	IDH1
ASCL2	1.12E-61	0.309184709	0.275	0.115	2.04E-57	4	ASCL2
TPT12	7.73E-60	0.253754329	0.996	0.97	1.40E-55	4	TPT1
LOC1141101381	3.78E-59	0.721106279	0.545	0.346	6.86E-55	4	LOC114110138
FAM84A1	5.96E-59	0.28268721	0.636	0.424	1.08E-54	4	FAM84A
IFI35	9.23E-59	0.25350402	0.387	0.195	1.68E-54	4	IFI35
IL20RA1	5.33E-58	0.27571271	0.277	0.114	9.68E-54	4	IL20RA
DGCR6L	5.95E-58	0.274228395	0.681	0.501	1.08E-53	4	DGCR6L
LAD11	9.22E-58	0.251737993	0.517	0.319	1.67E-53	4	LAD1
CALM3	4.28E-57	0.27747344	0.782	0.596	7.77E-53	4	CALM3
PTGR1	2.20E-54	0.287750691	0.645	0.443	4.00E-50	4	PTGR1
PSMF1	2.67E-54	0.253017661	0.474	0.292	4.85E-50	4	PSMF1
ANXA4	2.19E-53	0.278343975	0.623	0.439	3.97E-49	4	ANXA4
CST3	1.66E-52	0.293057312	0.988	0.898	3.01E-48	4	CST3
FAM162A	8.84E-52	0.281963661	0.705	0.53	1.61E-47	4	FAM162A
RASGEF1B	1.17E-51	0.259894312	0.355	0.185	2.13E-47	4	RASGEF1B
PSMB10	4.63E-50	0.251944396	0.422	0.243	8.40E-46	4	PSMB10
AKR1A1	5.52E-50	0.251148462	0.595	0.419	1.00E-45	4	AKR1A1
LOC1011192261	1.33E-47	0.325450097	0.5	0.326	2.41E-43	4	LOC101119226
TMSB4X	3.34E-47	0.25208827	0.861	0.697	6.06E-43	4	TMSB4X
MX1	5.01E-44	0.478185277	0.274	0.127	9.09E-40	4	MX1
CCND1	1.87E-42	0.369900126	0.682	0.512	3.40E-38	4	CCND1
HTRA11	1.06E-36	0.364478918	0.562	0.412	1.93E-32	4	HTRA1
GPI	1.91E-34	0.26034282	0.585	0.461	3.47E-30	4	GPI
EFNB2	2.10E-34	0.270507682	0.445	0.299	3.81E-30	4	EFNB2
IFI62	4.25E-21	0.671407624	0.567	0.58	7.71E-17	4	IFI6
ISG15	7.72E-16	0.442289188	0.338	0.242	1.40E-11	4	ISG15
HCAR2	0	1.639673187	0.877	0.353	0	5	HCAR2
SDC4	0	1.272101656	0.973	0.624	0	5	SDC4
CEBPD	0	1.098993406	0.983	0.737	0	5	CEBPD
LMNA	3.15E-302	0.95025354	0.984	0.76	5.72E-298	5	LMNA
CSRNP1	3.07E-299	0.814062227	0.862	0.377	5.57E-295	5	CSRNP1
PAF1	2.86E-297	0.859834778	0.749	0.296	5.20E-293	5	PAF1
SEMA3E1	4.11E-297	0.610586028	0.543	0.124	7.47E-293	5	SEMA3E
NR4A2	4.21E-295	0.864513171	0.651	0.2	7.65E-291	5	NR4A2
ZC3H12A	1.22E-285	0.711166894	0.631	0.195	2.21E-281	5	ZC3H12A
S100A2	1.67E-276	1.020639335	1	0.954	3.03E-272	5	S100A2
SPSB1	2.53E-265	0.694540952	0.614	0.194	4.59E-261	5	SPSB1
ITPKC	4.25E-264	0.834550222	0.655	0.225	7.73E-260	5	ITPKC
CCNL1	1.44E-259	0.925595475	0.84	0.404	2.61E-255	5	CCNL1
POSTN2	2.55E-250	0.909174135	0.783	0.297	4.63E-246	5	POSTN
ARID5A	5.23E-244	0.531750201	0.501	0.131	9.50E-240	5	ARID5A
LOC101108931	1.51E-243	0.549640611	0.994	0.943	2.74E-239	5	LOC101108931
RNF122	3.25E-242	0.579388135	0.462	0.114	5.90E-238	5	RNF122
LMCD11	3.50E-242	0.833114949	0.597	0.188	6.36E-238	5	LMCD1
DDX5	1.84E-239	0.849838888	0.989	0.856	3.34E-235	5	DDX5
PDPN	1.95E-238	0.631122643	0.381	0.078	3.54E-234	5	PDPN
BDNF	8.75E-238	0.611501275	0.389	0.081	1.59E-233	5	BDNF
TUBB6	4.49E-237	0.821533013	0.794	0.381	8.15E-233	5	TUBB6
CD92	2.51E-236	0.709922858	0.971	0.698	4.56E-232	5	CD9
TNS41	2.40E-235	0.580359345	0.597	0.192	4.36E-231	5	TNS4
TIPARP	4.91E-233	0.697475487	0.587	0.196	8.92E-229	5	TIPARP
TUBB4B	1.09E-230	0.787303292	0.976	0.759	1.97E-226	5	TUBB4B
TGIF1	9.21E-227	0.662212918	0.749	0.349	1.67E-222	5	TGIF1
LOC101105064	4.63E-226	1.126091017	0.781	0.406	8.41E-222	5	LOC101105064
CDH132	1.91E-225	0.464601816	0.512	0.135	3.48E-221	5	CDH13
HNRNPF	4.07E-225	0.730520967	0.944	0.709	7.39E-221	5	HNRNPF
LAMB32	1.54E-221	0.478102581	0.599	0.186	2.80E-217	5	LAMB3
TUBB2A	1.55E-218	0.776820753	0.932	0.631	2.82E-214	5	TUBB2A
PXDC1	8.57E-217	0.491340146	0.473	0.132	1.56E-212	5	PXDC1
SOD2	1.06E-208	1.14222137	0.671	0.316	1.92E-204	5	SOD2
NEDD9	1.39E-204	0.492173209	0.416	0.106	2.52E-200	5	NEDD9
IL1R22	1.90E-204	0.71632448	0.688	0.264	3.46E-200	5	IL1R2
CKS21	2.96E-203	0.788776424	0.82	0.431	5.38E-199	5	CKS2
ATP1B11	1.45E-199	0.591470046	0.757	0.345	2.63E-195	5	ATP1B1
LOC1011176822	4.82E-199	1.004378927	0.903	0.597	8.76E-195	5	LOC101117682
SLC2A11	6.27E-198	0.633593929	0.756	0.363	1.14E-193	5	SLC2A1
DNAJB1	2.70E-195	0.779482652	0.926	0.636	4.91E-191	5	DNAJB1
KRT171	2.43E-187	0.79720347	0.998	0.929	4.42E-183	5	KRT17
SFN	2.69E-187	0.830214892	0.988	0.832	4.89E-183	5	SFN
PNRC1	1.37E-186	0.770583155	0.918	0.622	2.49E-182	5	PNRC1
ATF4	7.91E-186	0.601267455	0.967	0.787	1.44E-181	5	ATF4
CXCL141	1.08E-184	0.869082037	0.911	0.583	1.96E-180	5	CXCL14
SERTAD1	9.08E-184	0.696892971	0.904	0.611	1.65E-179	5	SERTAD1
AMD1	1.03E-181	0.553222306	0.79	0.4	1.87E-177	5	AMD1
RND1	2.62E-180	0.674132175	0.366	0.091	4.77E-176	5	RND1
CLIC4	1.71E-179	0.531895619	0.743	0.361	3.10E-175	5	CLIC4
DUSP14	2.74E-178	0.563509795	0.601	0.248	4.98E-174	5	DUSP14
EZR	4.34E-178	0.614254962	0.891	0.55	7.87E-174	5	EZR
TRIB3	2.10E-176	0.324797023	0.278	0.054	3.82E-172	5	TRIB3
EMP11	1.56E-175	0.785729234	0.88	0.585	2.84E-171	5	EMP1
NFIL3	3.63E-175	0.784304683	0.758	0.421	6.60E-171	5	NFIL3
EIF4A11	3.46E-174	0.587679669	0.962	0.756	6.28E-170	5	EIF4A1
ATF3	4.59E-174	1.058431874	0.895	0.588	8.34E-170	5	ATF3
SLC38A21	8.24E-172	0.59619362	0.926	0.623	1.50E-167	5	SLC38A2
KCNK1	4.46E-171	0.52723492	0.55	0.217	8.09E-167	5	KCNK1
C1QTNF11	5.51E-171	0.46235018	0.505	0.161	1.00E-166	5	C1QTNF1
FOSL1	2.51E-169	0.459712929	0.421	0.129	4.55E-165	5	FOSL1
SLC3A21	3.04E-162	0.550823157	0.863	0.533	5.52E-158	5	SLC3A2
JPT1	1.50E-161	0.626481052	0.803	0.492	2.72E-157	5	JPT1
UBC	1.06E-160	0.639617645	0.983	0.874	1.93E-156	5	UBC
TOB1	4.68E-160	0.634711278	0.851	0.547	8.50E-156	5	TOB1
NFKBIE	4.37E-159	0.349526301	0.408	0.122	7.93E-155	5	NFKBIE
ARID5B1	1.05E-158	0.655187479	0.742	0.39	1.91E-154	5	ARID5B
FXYD32	3.66E-158	0.607840902	0.923	0.542	6.65E-154	5	FXYD3
ZYX	1.30E-157	0.607889002	0.713	0.383	2.36E-153	5	ZYX
ZFP36L1	3.07E-155	0.740185004	0.938	0.719	5.57E-151	5	ZFP36L1
EIF5	3.76E-154	0.563429166	0.957	0.772	6.83E-150	5	EIF5
ARG2	4.43E-154	0.429717069	0.323	0.081	8.04E-150	5	ARG2
BAG3	1.00E-152	0.62181298	0.613	0.291	1.83E-148	5	BAG3
KRT52	2.18E-152	0.494030593	0.999	0.917	3.97E-148	5	KRT5
MARCKSL11	2.54E-151	0.575981627	0.795	0.447	4.61E-147	5	MARCKSL1
IFRD1	5.68E-151	0.545047617	0.698	0.356	1.03E-146	5	IFRD1
IRF7	1.75E-150	0.441428449	0.456	0.154	3.17E-146	5	IRF7
MCL1	3.75E-150	0.422186279	0.903	0.586	6.82E-146	5	MCL1
HK2	5.64E-150	0.31509278	0.311	0.077	1.02E-145	5	HK2
B3GNT2	2.86E-148	0.514564482	0.523	0.214	5.19E-144	5	B3GNT2
CX3CL1	3.57E-147	0.385266226	0.396	0.121	6.48E-143	5	CX3CL1
BZW2	1.69E-146	0.829229017	0.728	0.451	3.07E-142	5	BZW2
NAMPT	1.93E-146	0.424654689	0.498	0.193	3.51E-142	5	NAMPT
ITGB42	2.37E-145	0.341738621	0.574	0.222	4.30E-141	5	ITGB4
CREM	1.32E-143	0.472795889	0.56	0.226	2.41E-139	5	CREM
ANXA21	2.65E-143	0.45863092	0.99	0.904	4.82E-139	5	ANXA2
CAVIN1	3.95E-143	0.385722787	0.642	0.278	7.18E-139	5	CAVIN1
F3	3.51E-142	0.798635654	0.721	0.375	6.37E-138	5	F3
SOX92	5.25E-141	0.431931247	0.741	0.356	9.54E-137	5	SOX9
TPT13	1.39E-140	0.41667129	0.992	0.97	2.52E-136	5	TPT1
SRSF71	1.50E-139	0.65045077	0.918	0.697	2.73E-135	5	SRSF7
BCL3	5.91E-139	0.489508719	0.53	0.219	1.07E-134	5	BCL3
UBB1	1.69E-137	0.406243296	0.994	0.939	3.06E-133	5	UBB
BTG2	1.99E-137	0.70927913	0.782	0.463	3.62E-133	5	BTG2
PPP1R15A	8.57E-137	0.758324843	0.784	0.486	1.56E-132	5	PPP1R15A
CXCL16	3.87E-136	0.504551505	0.57	0.258	7.03E-132	5	CXCL16
LUZP1	8.72E-136	0.440753538	0.633	0.317	1.58E-131	5	LUZP1
ANXA1	1.53E-134	0.626793865	0.904	0.613	2.77E-130	5	ANXA1
EFNA1	2.91E-133	0.55477432	0.759	0.443	5.28E-129	5	EFNA1
LOC1011140822	1.87E-132	0.507421708	0.821	0.462	3.39E-128	5	LOC101114082
NDRG1	2.19E-131	0.56035399	0.655	0.334	3.97E-127	5	NDRG1
AZIN1	2.81E-131	0.512099012	0.569	0.271	5.11E-127	5	AZIN1
INKA2	4.35E-131	0.399191498	0.374	0.123	7.91E-127	5	INKA2
UBE2B	6.55E-131	0.532154402	0.864	0.638	1.19E-126	5	UBE2B
MAP1B1	6.79E-129	0.633497656	0.453	0.163	1.23E-124	5	MAP1B
JMJD1C1	2.02E-128	0.572801646	0.683	0.376	3.68E-124	5	JMJD1C
LOC1141182321	2.77E-128	0.540400487	0.894	0.637	5.03E-124	5	LOC114118232
LOC1011184591	4.71E-128	0.340369593	0.983	0.906	8.56E-124	5	LOC101118459
FOSB	7.12E-128	0.62475582	0.804	0.504	1.29E-123	5	FOSB
PHF13	1.01E-126	0.365335906	0.427	0.159	1.83E-122	5	PHF13
KDM6B1	7.08E-126	0.377986248	0.641	0.321	1.29E-121	5	KDM6B
NFKBIZ	2.70E-125	0.429933493	0.725	0.387	4.91E-121	5	NFKBIZ
EIF1	5.67E-124	0.317650804	0.994	0.944	1.03E-119	5	EIF1
LASP1	3.46E-123	0.341818243	0.492	0.199	6.28E-119	5	LASP1
NFKBIA	1.09E-122	0.50867291	0.776	0.471	1.98E-118	5	NFKBIA
CTNNAL12	9.75E-121	0.31660658	0.55	0.225	1.77E-116	5	CTNNAL1
NUFIP2	1.13E-120	0.390657356	0.513	0.227	2.04E-116	5	NUFIP2
CDKN1A	5.53E-120	0.331129811	0.916	0.588	1.00E-115	5	CDKN1A
EFEMP11	1.23E-119	0.512275363	0.487	0.199	2.24E-115	5	EFEMP1
LOC105614854	4.45E-119	0.455400054	0.953	0.799	8.09E-115	5	LOC105614854
LOC101104661	8.61E-118	1.467338709	0.65	0.376	1.56E-113	5	LOC101104661
CTSV	1.24E-117	0.31954881	0.837	0.583	2.25E-113	5	CTSV
RAMP11	1.64E-116	0.443742358	0.56	0.259	2.99E-112	5	RAMP1
DDX3X	1.27E-115	0.48609793	0.815	0.543	2.31E-111	5	DDX3X
ZFAND5	2.04E-115	0.484508118	0.738	0.453	3.71E-111	5	ZFAND5
FZD71	3.78E-115	0.486755564	0.545	0.258	6.87E-111	5	FZD7
DST1	4.54E-115	0.288546568	0.482	0.188	8.25E-111	5	DST
GSTM31	9.15E-114	0.545831097	0.627	0.317	1.66E-109	5	GSTM3
DEGS1	1.15E-113	0.404259424	0.697	0.376	2.10E-109	5	DEGS1
PHF23	1.80E-113	0.362103104	0.489	0.217	3.28E-109	5	PHF23
EMP32	2.40E-113	0.430913794	0.779	0.422	4.36E-109	5	EMP3
LOC1011165481	2.81E-113	0.404476361	0.638	0.334	5.11E-109	5	LOC101116548
LOC1011085201	3.32E-113	0.375998434	0.623	0.3	6.03E-109	5	LOC101108520
PPP1R14C1	8.31E-113	0.419495762	0.618	0.316	1.51E-108	5	PPP1R14C
ATP1A11	2.06E-111	0.363039741	0.842	0.552	3.73E-107	5	ATP1A1
ITGA63	5.14E-110	0.307226008	0.541	0.234	9.33E-106	5	ITGA6
BRD2	5.73E-110	0.44968942	0.785	0.503	1.04E-105	5	BRD2
KLF4	3.37E-109	0.54381183	0.822	0.547	6.11E-105	5	KLF4
THBS11	5.05E-109	0.485871492	0.499	0.208	9.17E-105	5	THBS1
S100A14	5.87E-109	0.487214331	0.972	0.784	1.07E-104	5	S100A14
SKP1	8.64E-109	0.406867709	0.897	0.686	1.57E-104	5	SKP1
ECM12	1.28E-108	0.459587537	0.532	0.236	2.33E-104	5	ECM1
FST1	4.77E-108	1.021908137	0.608	0.313	8.66E-104	5	FST
ACTN11	8.22E-108	0.351599496	0.777	0.453	1.49E-103	5	ACTN1
LOC1011088981	8.31E-108	0.367964849	0.48	0.206	1.51E-103	5	LOC101108898
HSP90AA11	1.16E-107	0.362437842	0.995	0.932	2.10E-103	5	HSP90AA1
MANF1	3.76E-107	0.44352925	0.852	0.591	6.82E-103	5	MANF
TOP11	3.78E-107	0.527815932	0.863	0.662	6.86E-103	5	TOP1
LDHA1	9.85E-107	0.631943602	0.903	0.692	1.79E-102	5	LDHA
DNAJB4	1.78E-106	0.435595848	0.495	0.223	3.23E-102	5	DNAJB4
NDEL1	2.19E-106	0.407698078	0.501	0.237	3.97E-102	5	NDEL1
FXYD62	1.69E-105	0.380155344	0.912	0.637	3.08E-101	5	FXYD6
LOC114108665	5.85E-105	1.380182319	0.46	0.211	1.06E-100	5	LOC114108665
TRIP10	3.18E-104	0.324306612	0.404	0.16	5.77E-100	5	TRIP10
DNAJB6	3.75E-103	0.578952647	0.763	0.54	6.81E-99	5	DNAJB6
LGALS71	4.76E-102	0.305250443	0.997	0.931	8.64E-98	5	LGALS7
COL18A13	6.25E-102	0.285740834	0.768	0.426	1.13E-97	5	COL18A1
LOC1011235532	1.20E-101	0.406993482	0.586	0.295	2.17E-97	5	LOC101123553
LOC1011122491	1.32E-101	0.340375215	0.997	0.929	2.39E-97	5	LOC101112249
KPNA2	1.39E-101	0.427263862	0.507	0.245	2.52E-97	5	KPNA2
PPP2CA	7.23E-101	0.387923336	0.835	0.603	1.31E-96	5	PPP2CA
SARS	1.76E-100	0.465154588	0.773	0.537	3.19E-96	5	SARS
LRRFIP11	3.24E-100	0.296747438	0.743	0.457	5.89E-96	5	LRRFIP1
NASP1	6.59E-100	0.389401948	0.719	0.426	1.20E-95	5	NASP
TM4SF1	1.69E-99	0.428117053	0.89	0.616	3.08E-95	5	TM4SF1
LPCAT3	2.14E-99	0.34590025	0.511	0.247	3.88E-95	5	LPCAT3
ING2	3.19E-99	0.38613005	0.48	0.223	5.80E-95	5	ING2
UBALD11	1.24E-98	0.405302737	0.722	0.446	2.25E-94	5	UBALD1
ERRFI1	5.04E-98	0.442407761	0.619	0.335	9.16E-94	5	ERRFI1
LOC101118600	1.46E-97	0.263826538	0.315	0.107	2.65E-93	5	LOC101118600
OSER1	1.69E-97	0.373471109	0.667	0.394	3.07E-93	5	OSER1
RRBP11	4.16E-97	0.393311531	0.752	0.485	7.55E-93	5	RRBP1
CSNK1A11	2.45E-96	0.360289029	0.892	0.674	4.45E-92	5	CSNK1A1
PABPC1	2.52E-96	0.370416322	0.926	0.692	4.57E-92	5	PABPC1
PDGFA1	4.08E-96	0.282210091	0.508	0.226	7.41E-92	5	PDGFA
RNF138	7.62E-96	0.309038403	0.414	0.177	1.38E-91	5	RNF138
XBP1	9.76E-96	0.566029793	0.718	0.473	1.77E-91	5	XBP1
LOC1011202082	1.67E-95	0.390219032	0.941	0.734	3.03E-91	5	LOC101120208
OAZ1	3.15E-95	0.295771385	0.976	0.894	5.73E-91	5	OAZ1
LOC1056065932	4.49E-95	0.278151393	0.415	0.165	8.15E-91	5	LOC105606593
SLC20A1	3.75E-94	0.342689692	0.442	0.199	6.80E-90	5	SLC20A1
TRA2B1	1.28E-93	0.373619967	0.919	0.723	2.32E-89	5	TRA2B
BCAS2	1.73E-93	0.393233828	0.614	0.365	3.15E-89	5	BCAS2
MYC	3.00E-93	0.618901948	0.658	0.403	5.44E-89	5	MYC
HERPUD1	4.45E-93	0.521424753	0.756	0.502	8.08E-89	5	HERPUD1
UBE2Q2	1.24E-92	0.340154101	0.461	0.222	2.25E-88	5	UBE2Q2
DNAJA1	2.10E-92	0.419803008	0.658	0.405	3.81E-88	5	DNAJA1
BARX21	2.57E-92	0.250444817	0.582	0.271	4.67E-88	5	BARX2
BTG1	4.41E-92	0.48838602	0.897	0.706	8.01E-88	5	BTG1
LMO12	1.15E-91	0.289140288	0.437	0.178	2.09E-87	5	LMO1
KLK111	3.49E-91	0.258103425	0.466	0.2	6.33E-87	5	KLK11
SOCS3	1.52E-90	0.543051006	0.489	0.228	2.76E-86	5	SOCS3
TENM21	2.02E-90	0.285358574	0.381	0.152	3.66E-86	5	TENM2
MYADM	1.18E-89	0.333637635	0.51	0.247	2.14E-85	5	MYADM
SFRP12	4.00E-87	0.500765005	0.595	0.313	7.27E-83	5	SFRP1
PTP4A1	6.21E-86	0.337264743	0.73	0.475	1.13E-81	5	PTP4A1
GCH1	7.40E-86	0.258980948	0.312	0.115	1.34E-81	5	GCH1
CAT1	8.10E-86	0.29158413	0.607	0.329	1.47E-81	5	CAT
HSPA5	1.41E-84	0.325381196	0.931	0.704	2.56E-80	5	HSPA5
DEPDC7	4.55E-84	0.267144583	0.284	0.1	8.26E-80	5	DEPDC7
TFPI2	9.98E-82	1.197540933	0.359	0.151	1.81E-77	5	TFPI2
TMSB102	2.05E-81	0.274265842	0.997	0.957	3.72E-77	5	TMSB10
KLF10	3.32E-81	0.457425929	0.667	0.417	6.03E-77	5	KLF10
CISH	3.74E-81	0.331044047	0.362	0.152	6.79E-77	5	CISH
DDIT3	5.97E-81	0.480499117	0.602	0.359	1.08E-76	5	DDIT3
KCTD10	6.07E-81	0.31241913	0.414	0.191	1.10E-76	5	KCTD10
SELENOK	9.72E-81	0.342525921	0.846	0.657	1.77E-76	5	SELENOK
WSB1	4.03E-80	0.295121226	0.643	0.381	7.31E-76	5	WSB1
SDE2	5.14E-80	0.328536664	0.484	0.253	9.34E-76	5	SDE2
CDC37L1	2.77E-79	0.286041075	0.396	0.179	5.04E-75	5	CDC37L1
VASP	6.01E-79	0.300048421	0.595	0.35	1.09E-74	5	VASP
RTF11	7.80E-79	0.279331316	0.816	0.578	1.42E-74	5	RTF1
RNF19B	3.26E-78	0.352037658	0.381	0.167	5.93E-74	5	RNF19B
ZFP36L22	6.70E-78	0.414690628	0.743	0.495	1.22E-73	5	ZFP36L2
MIDN	1.48E-77	0.337985731	0.556	0.31	2.68E-73	5	MIDN
BAZ1A1	2.12E-77	0.427764195	0.657	0.435	3.86E-73	5	BAZ1A
GLUL2	3.56E-77	0.367715546	0.806	0.585	6.46E-73	5	GLUL
HBEGF	5.02E-77	0.407878245	0.453	0.223	9.11E-73	5	HBEGF
BHLHE40	1.65E-76	0.454315293	0.585	0.34	2.99E-72	5	BHLHE40
TAX1BP1	3.04E-76	0.310254412	0.785	0.552	5.52E-72	5	TAX1BP1
CD242	3.20E-76	0.425839354	0.71	0.425	5.80E-72	5	CD24
RNF19A	2.84E-75	0.295867221	0.408	0.192	5.16E-71	5	RNF19A
YTHDF2	5.30E-75	0.318766773	0.58	0.349	9.63E-71	5	YTHDF2
TSPO2	5.52E-75	0.330859302	0.908	0.721	1.00E-70	5	TSPO
LOC101119379	5.71E-73	0.276956461	0.572	0.344	1.04E-68	5	LOC101119379
NINJ1	6.24E-73	0.334858984	0.631	0.39	1.13E-68	5	NINJ1
MAP2K3	1.12E-72	0.315623518	0.578	0.349	2.03E-68	5	MAP2K3
SGMS1	1.13E-72	0.30756864	0.469	0.242	2.06E-68	5	SGMS1
MPZL2	2.05E-72	0.287164715	0.635	0.391	3.73E-68	5	MPZL2
GNB1L1	3.68E-72	0.294176532	0.508	0.28	6.68E-68	5	GNB1L
LITAF	6.97E-72	0.280524501	0.491	0.251	1.27E-67	5	LITAF
MLF1	2.41E-71	0.340069268	0.498	0.278	4.37E-67	5	MLF1
JUNB1	4.04E-71	0.602594045	0.966	0.837	7.34E-67	5	JUNB
UBALD2	5.43E-71	0.32620344	0.565	0.337	9.87E-67	5	UBALD2
CADM11	5.93E-71	0.331840149	0.521	0.294	1.08E-66	5	CADM1
GPRC5A	8.48E-71	0.362895034	0.29	0.112	1.54E-66	5	GPRC5A
PRDX11	2.22E-70	0.286767305	0.943	0.78	4.02E-66	5	PRDX1
ACAT1	2.82E-70	0.351514114	0.611	0.396	5.12E-66	5	ACAT1
APP1	4.71E-70	0.287741853	0.788	0.536	8.55E-66	5	APP
GEM1	1.89E-69	0.466933235	0.295	0.114	3.44E-65	5	GEM
SIK11	2.31E-69	0.340183119	0.569	0.335	4.20E-65	5	SIK1
RABGEF1	9.35E-69	0.263725223	0.389	0.185	1.70E-64	5	RABGEF1
NUDT4	2.99E-68	0.31488772	0.619	0.398	5.43E-64	5	NUDT4
LOC1011203861	3.91E-68	0.324454499	0.428	0.214	7.10E-64	5	LOC101120386
CCNI2	6.58E-68	0.267010479	0.819	0.581	1.19E-63	5	CCNI
MAFF	1.31E-67	0.265531393	0.559	0.315	2.37E-63	5	MAFF
ARPC21	1.45E-67	0.278422755	0.916	0.737	2.64E-63	5	ARPC2
UMPS	5.27E-67	0.256673895	0.36	0.167	9.58E-63	5	UMPS
CCN11	6.92E-67	0.443872052	0.502	0.262	1.26E-62	5	CCN1
RAP2B	2.89E-66	0.345545103	0.506	0.29	5.25E-62	5	RAP2B
LOC105611302	4.72E-66	0.399600637	0.681	0.468	8.57E-62	5	LOC105611302
ANKH	8.28E-66	0.295486018	0.252	0.091	1.50E-61	5	ANKH
LOC1141139871	2.82E-65	0.48634218	0.664	0.412	5.12E-61	5	LOC114113987
PTN1	4.19E-65	0.740535727	0.405	0.204	7.62E-61	5	PTN
HIGD1A	8.83E-65	0.312129651	0.46	0.255	1.60E-60	5	HIGD1A
PIM3	3.68E-64	0.326696433	0.503	0.292	6.68E-60	5	PIM3
NOCT	3.48E-63	0.341117282	0.421	0.218	6.32E-59	5	NOCT
CDC42EP4	5.94E-63	0.265677618	0.443	0.235	1.08E-58	5	CDC42EP4
SGK1	9.03E-63	0.390532376	0.479	0.26	1.64E-58	5	SGK1
B4GALT1	1.22E-62	0.315975021	0.428	0.229	2.22E-58	5	B4GALT1
RTN4	1.26E-62	0.275483219	0.884	0.691	2.29E-58	5	RTN4
YWHAQ	1.26E-62	0.317125767	0.925	0.778	2.29E-58	5	YWHAQ
NR4A11	1.59E-62	0.490762898	0.576	0.347	2.88E-58	5	NR4A1
NDFIP2	2.72E-62	0.295723124	0.535	0.332	4.94E-58	5	NDFIP2
RAB11A	1.18E-61	0.304598374	0.771	0.565	2.15E-57	5	RAB11A
GPX1	2.40E-61	0.253356349	0.87	0.681	4.37E-57	5	GPX1
LOC1056095441	2.76E-61	0.274338451	0.958	0.844	5.00E-57	5	LOC105609544
CHD1	3.43E-61	0.259189077	0.492	0.284	6.24E-57	5	CHD1
SELENOS	8.34E-61	0.284548975	0.726	0.516	1.51E-56	5	SELENOS
CHMP4B	2.84E-60	0.329283394	0.75	0.563	5.16E-56	5	CHMP4B
STK17A1	3.19E-60	0.277905719	0.564	0.342	5.79E-56	5	STK17A
LOC114110053	1.33E-59	0.259617622	0.708	0.484	2.42E-55	5	LOC114110053
KLF5	3.27E-59	0.325863346	0.555	0.347	5.94E-55	5	KLF5
KLF131	3.60E-59	0.263804722	0.545	0.335	6.53E-55	5	KLF13
ARL5B	4.18E-59	0.27972084	0.464	0.26	7.59E-55	5	ARL5B
ASAH11	1.53E-57	0.307086774	0.486	0.277	2.77E-53	5	ASAH1
KLF16	1.62E-57	0.263082649	0.326	0.154	2.94E-53	5	KLF16
PTPN1	2.77E-57	0.264507065	0.484	0.28	5.03E-53	5	PTPN1
CRIM1	5.80E-57	0.251438293	0.394	0.2	1.05E-52	5	CRIM1
MFAP22	1.26E-56	0.26780053	0.603	0.346	2.28E-52	5	MFAP2
RCAN1	1.93E-56	0.482599516	0.361	0.183	3.50E-52	5	RCAN1
HNRNPA01	2.05E-56	0.258315927	0.745	0.534	3.72E-52	5	HNRNPA0
EGR2	4.18E-56	0.258031297	0.381	0.192	7.59E-52	5	EGR2
RSRC2	4.97E-56	0.286743375	0.841	0.646	9.03E-52	5	RSRC2
ADAMTS1	6.84E-56	0.408162753	0.392	0.198	1.24E-51	5	ADAMTS1
CKAP4	1.50E-55	0.311362416	0.561	0.362	2.72E-51	5	CKAP4
CRYAB	1.61E-55	0.345794194	0.5	0.282	2.92E-51	5	CRYAB
NFKBIB	4.93E-55	0.251977176	0.418	0.232	8.96E-51	5	NFKBIB
TUBA1C1	2.57E-54	0.444397044	0.523	0.321	4.66E-50	5	TUBA1C
LOC105609854	6.04E-54	0.261076176	0.449	0.264	1.10E-49	5	LOC105609854
FTL	7.77E-54	0.455947986	0.941	0.819	1.41E-49	5	FTL
ETS2	2.34E-53	0.276809006	0.56	0.354	4.24E-49	5	ETS2
PRDX61	3.84E-52	0.259676788	0.688	0.474	6.98E-48	5	PRDX6
TIMP11	4.98E-52	0.274144767	0.785	0.531	9.04E-48	5	TIMP1
RHOB	2.49E-51	0.383155081	0.829	0.647	4.52E-47	5	RHOB
MAPRE1	9.18E-50	0.261544109	0.543	0.358	1.67E-45	5	MAPRE1
GRPEL1	1.83E-49	0.250375689	0.55	0.365	3.32E-45	5	GRPEL1
SLBP	4.77E-49	0.252646247	0.631	0.432	8.66E-45	5	SLBP
IER3	1.21E-48	0.47589086	0.935	0.796	2.20E-44	5	IER3
BIRC3	1.25E-47	0.349001384	0.438	0.257	2.27E-43	5	BIRC3
TMEM165	2.00E-47	0.279535275	0.517	0.341	3.63E-43	5	TMEM165
SPTSSA	4.05E-47	0.256296714	0.513	0.332	7.35E-43	5	SPTSSA
IER5	4.65E-47	0.252287118	0.614	0.412	8.44E-43	5	IER5
LOC1011171841	9.14E-46	1.139057733	0.484	0.314	1.66E-41	5	LOC101117184
DDX211	3.12E-45	0.251063149	0.79	0.608	5.67E-41	5	DDX21
ZNF326	1.01E-44	0.274335989	0.643	0.472	1.84E-40	5	ZNF326
PKM1	5.33E-44	0.271461891	0.846	0.693	9.68E-40	5	PKM
ARID4A	2.37E-43	0.270003166	0.492	0.32	4.31E-39	5	ARID4A
PHLDA1	1.38E-39	0.301519271	0.554	0.362	2.52E-35	5	PHLDA1
CLIC1	6.08E-39	0.260469157	0.876	0.717	1.10E-34	5	CLIC1
DUSP1	9.94E-34	0.356364523	0.86	0.695	1.81E-29	5	DUSP1
LOC101118641	2.67E-33	0.321195164	0.637	0.48	4.85E-29	5	LOC101118641
LOC1011179551	1.12E-31	0.803528491	0.741	0.621	2.04E-27	5	LOC101117955
PLIN2	1.08E-29	0.768336427	0.48	0.332	1.96E-25	5	PLIN2
ID11	3.23E-29	0.381149325	0.874	0.742	5.87E-25	5	ID1
G0S21	1.01E-24	0.25039089	0.335	0.207	1.83E-20	5	G0S2
KLF6	9.75E-23	0.282689668	0.688	0.569	1.77E-18	5	KLF6
GADD45B	8.45E-21	0.437527172	0.648	0.536	1.53E-16	5	GADD45B
FOS	1.34E-18	0.587483376	0.926	0.82	2.43E-14	5	FOS
FMO21	6.21E-09	0.28673959	0.36	0.306	0.000112856	5	FMO2
KRT79	0	2.42094775	0.67	0.151	0	6	KRT79
KRTDAP	0	2.307442178	0.952	0.698	0	6	KRTDAP
LOC101104705	0	1.90592519	0.808	0.225	0	6	LOC101104705
DMKN	0	1.813516082	0.974	0.566	0	6	DMKN
LOC101113251	0	1.763809326	0.685	0.064	0	6	LOC101113251
SERPINA1	0	1.750817301	0.896	0.192	0	6	SERPINA1
CA2	0	1.693189058	0.855	0.244	0	6	CA2
SBSN1	0	1.69239157	0.989	0.627	0	6	SBSN
SPINK5	0	1.504451875	0.65	0.142	0	6	SPINK5
KRT1	0	1.334935376	0.93	0.482	0	6	KRT1
AREG	0	1.292851218	0.727	0.194	0	6	AREG
LOC101110195	0	1.26691304	0.783	0.239	0	6	LOC101110195
KRT77	0	1.093333533	0.566	0.093	0	6	KRT77
LOC1011195911	0	1.073895976	0.743	0.185	0	6	LOC101119591
LYPD3	0	1.067216431	0.945	0.399	0	6	LYPD3
GPX2	0	1.007323327	0.747	0.204	0	6	GPX2
HSPB1	0	0.90238347	1	0.941	0	6	HSPB1
ATP6V1B1	0	0.868772155	0.786	0.179	0	6	ATP6V1B1
SCEL	0	0.855335371	0.775	0.143	0	6	SCEL
KLC3	0	0.811699767	0.865	0.341	0	6	KLC3
KRT80	0	0.719101896	0.65	0.113	0	6	KRT80
PSAPL1	0	0.681816305	0.282	0.025	0	6	PSAPL1
SULT2B1	0	0.595926583	0.732	0.191	0	6	SULT2B1
PLA2G71	0	0.595918873	0.569	0.11	0	6	PLA2G7
CLDN23	0	0.560993501	0.441	0.044	0	6	CLDN23
SUSD2	0	0.556801366	0.654	0.135	0	6	SUSD2
OCLN	0	0.502310689	0.543	0.1	0	6	OCLN
SMIM5	0	0.489362013	0.576	0.102	0	6	SMIM5
LIPK	0	0.481869492	0.298	0.014	0	6	LIPK
GJB4	0	0.464794817	0.442	0.027	0	6	GJB4
BTC	0	0.457827549	0.477	0.056	0	6	BTC
MS4A71	0	0.449439106	0.49	0.073	0	6	MS4A7
KRT2	0	0.425944204	0.504	0.074	0	6	KRT2
ZBTB7C	0	0.420248461	0.508	0.073	0	6	ZBTB7C
GATA6	0	0.290531195	0.294	0.017	0	6	GATA6
SPINK41	5.22E-307	1.282157878	0.696	0.206	9.48E-303	6	SPINK4
FOXC1	2.71E-305	0.494360473	0.51	0.102	4.92E-301	6	FOXC1
LY6G6C	9.23E-305	1.392367325	0.532	0.125	1.68E-300	6	LY6G6C
DEGS2	7.08E-304	0.288448346	0.421	0.069	1.29E-299	6	DEGS2
RHOV	5.32E-303	0.64458219	0.748	0.237	9.66E-299	6	RHOV
GJB31	1.81E-299	0.624471757	0.733	0.235	3.29E-295	6	GJB3
SDR16C5	2.11E-298	0.667081817	0.832	0.322	3.84E-294	6	SDR16C5
TMPRSS4	1.41E-297	0.404306132	0.524	0.104	2.56E-293	6	TMPRSS4
PDZK1IP1	2.44E-297	0.502933756	0.542	0.121	4.42E-293	6	PDZK1IP1
HAMP	1.72E-296	0.718076707	0.283	0.03	3.12E-292	6	HAMP
BARX22	4.02E-296	0.571115088	0.802	0.254	7.30E-292	6	BARX2
KRT172	1.57E-291	1.5033446	0.998	0.93	2.85E-287	6	KRT17
TACSTD2	1.51E-290	1.079491652	0.983	0.604	2.74E-286	6	TACSTD2
IL20RB2	4.07E-289	0.686003242	0.83	0.311	7.39E-285	6	IL20RB
TMEM154	2.15E-288	0.350488388	0.552	0.125	3.90E-284	6	TMEM154
MGST11	2.90E-287	0.653076437	0.856	0.342	5.27E-283	6	MGST1
ANKRD35	8.29E-281	0.287266516	0.366	0.056	1.51E-276	6	ANKRD35
SCNN1B	6.45E-275	0.281100911	0.302	0.037	1.17E-270	6	SCNN1B
BNIPL	2.19E-274	0.389874153	0.585	0.154	3.99E-270	6	BNIPL
GJB51	1.38E-266	0.49490387	0.69	0.211	2.51E-262	6	GJB5
KRT10	3.52E-265	1.463053554	0.958	0.761	6.39E-261	6	KRT10
ASPRV1	7.73E-265	2.016060936	0.682	0.252	1.40E-260	6	ASPRV1
GSN	7.30E-261	0.775054318	0.984	0.726	1.32E-256	6	GSN
SLC40A1	1.13E-260	0.444827104	0.47	0.101	2.06E-256	6	SLC40A1
PERP1	2.61E-260	0.702218288	0.995	0.835	4.73E-256	6	PERP
MAP3K8	4.57E-260	0.583506133	0.531	0.138	8.29E-256	6	MAP3K8
LOC1011085202	1.01E-258	0.560199276	0.784	0.288	1.84E-254	6	LOC101108520
SLC16A111	1.23E-258	0.557092843	0.796	0.305	2.23E-254	6	SLC16A11
CST31	5.88E-257	1.296602878	0.991	0.898	1.07E-252	6	CST3
RAB25	1.44E-253	0.663144978	0.883	0.453	2.61E-249	6	RAB25
BBOX1	1.48E-253	0.326035873	0.406	0.075	2.68E-249	6	BBOX1
LOC114110475	3.21E-252	1.071846948	0.956	0.71	5.83E-248	6	LOC114110475
TAP2	2.01E-250	0.616690587	0.635	0.201	3.64E-246	6	TAP2
SLC47A2	4.64E-250	0.285750483	0.276	0.035	8.43E-246	6	SLC47A2
SCCPDH	5.68E-248	0.365909869	0.62	0.178	1.03E-243	6	SCCPDH
ACER1	5.07E-243	0.282318237	0.342	0.055	9.21E-239	6	ACER1
CAPNS21	1.14E-240	0.507748944	0.78	0.285	2.08E-236	6	CAPNS2
NIPAL2	3.87E-240	0.305314111	0.462	0.104	7.03E-236	6	NIPAL2
EGR21	3.87E-240	0.5149297	0.6	0.175	7.03E-236	6	EGR2
LOC101105840	4.91E-236	0.788307585	0.706	0.264	8.93E-232	6	LOC101105840
ITM2B1	3.32E-235	0.672064466	0.959	0.746	6.03E-231	6	ITM2B
LGALS72	1.79E-232	0.769576385	0.996	0.931	3.25E-228	6	LGALS7
FXYD33	3.55E-232	0.761696124	0.979	0.539	6.44E-228	6	FXYD3
RNF39	4.87E-229	0.699783335	0.543	0.158	8.84E-225	6	RNF39
CLIC11	1.86E-226	0.710973702	0.955	0.711	3.38E-222	6	CLIC1
CYB561	3.59E-224	0.256818367	0.458	0.109	6.52E-220	6	CYB561
GGT6	1.04E-219	0.382777023	0.645	0.214	1.89E-215	6	GGT6
SLC31A2	3.86E-217	0.275080603	0.467	0.113	7.00E-213	6	SLC31A2
KLF61	1.31E-216	0.930803772	0.922	0.551	2.39E-212	6	KLF6
LOC101105208	7.70E-215	0.443464397	0.404	0.089	1.40E-210	6	LOC101105208
HEBP2	8.53E-214	0.532342781	0.906	0.472	1.55E-209	6	HEBP2
MAL2	1.17E-212	0.460027035	0.695	0.258	2.13E-208	6	MAL2
PLS3	2.84E-208	0.360674374	0.702	0.253	5.16E-204	6	PLS3
LOC101107687	9.49E-208	0.5517347	0.906	0.518	1.72E-203	6	LOC101107687
LOC101112509	4.61E-207	0.565098502	0.443	0.107	8.37E-203	6	LOC101112509
GSTA1	6.40E-206	0.766715437	0.572	0.183	1.16E-201	6	GSTA1
NDRG21	2.86E-205	0.511291921	0.7	0.264	5.20E-201	6	NDRG2
SERPINB101	9.22E-205	0.423029991	0.373	0.079	1.67E-200	6	SERPINB10
MAFB	4.37E-202	0.667599956	0.742	0.314	7.94E-198	6	MAFB
PRRG2	2.68E-199	0.28513046	0.415	0.098	4.87E-195	6	PRRG2
KLK10	6.68E-199	1.080274774	0.718	0.324	1.21E-194	6	KLK10
C12H1orf116	9.62E-199	0.391676383	0.517	0.151	1.75E-194	6	C12H1orf116
SERPINB51	1.26E-197	0.539773826	0.918	0.491	2.29E-193	6	SERPINB5
GLRX	9.95E-197	0.860086797	0.604	0.213	1.81E-192	6	GLRX
LY6D1	1.34E-196	0.505112372	0.735	0.273	2.44E-192	6	LY6D
ACTG1	1.83E-196	0.518842196	0.998	0.974	3.32E-192	6	ACTG1
POF1B	6.68E-194	0.274260299	0.406	0.093	1.21E-189	6	POF1B
EFNB21	1.84E-193	0.513880478	0.713	0.278	3.34E-189	6	EFNB2
GDPD3	5.40E-191	0.301670711	0.317	0.06	9.80E-187	6	GDPD3
LOC1011122492	1.12E-188	0.631442433	0.999	0.929	2.03E-184	6	LOC101112249
GGTA2P1	2.19E-188	0.39539572	0.736	0.277	3.97E-184	6	GGTA2P
LOC101123010	7.55E-187	0.509343463	0.382	0.087	1.37E-182	6	LOC101123010
EPHX3	8.91E-187	0.28345691	0.389	0.092	1.62E-182	6	EPHX3
CLDN4	3.84E-185	0.956242351	0.82	0.43	6.97E-181	6	CLDN4
FAM25A1	1.63E-184	0.380630491	0.643	0.236	2.96E-180	6	FAM25A
HTATIP2	8.86E-183	0.306741594	0.544	0.173	1.61E-178	6	HTATIP2
LOC114110133	2.04E-181	0.274121538	0.484	0.14	3.70E-177	6	LOC114110133
EMP21	2.35E-181	0.491877159	0.839	0.426	4.26E-177	6	EMP2
PLIN21	8.21E-181	0.534087437	0.713	0.314	1.49E-176	6	PLIN2
GRHL1	1.92E-179	0.344847543	0.567	0.188	3.48E-175	6	GRHL1
CCND11	4.09E-179	0.604698775	0.888	0.496	7.44E-175	6	CCND1
SOX93	6.77E-179	0.582859602	0.815	0.351	1.23E-174	6	SOX9
PQLC3	2.16E-178	0.327845714	0.49	0.143	3.92E-174	6	PQLC3
EPHA4	2.57E-177	0.277582298	0.455	0.124	4.66E-173	6	EPHA4
CST61	1.02E-176	2.835617998	0.997	0.962	1.86E-172	6	CST6
KLK112	9.49E-176	0.635504598	0.555	0.194	1.72E-171	6	KLK11
JUP1	2.13E-175	0.486860346	0.948	0.573	3.87E-171	6	JUP
PPP1R14C2	3.43E-175	0.420108798	0.733	0.307	6.23E-171	6	PPP1R14C
LOC1011115281	7.41E-175	0.326909772	0.594	0.198	1.34E-170	6	LOC101111528
AHNAK2	1.02E-172	0.264022913	0.401	0.1	1.85E-168	6	AHNAK2
INSIG2	3.71E-171	0.297042263	0.602	0.214	6.74E-167	6	INSIG2
EPCAM	1.42E-170	0.33131734	0.623	0.242	2.59E-166	6	EPCAM
CDKN1A1	1.29E-167	0.442542682	0.942	0.587	2.35E-163	6	CDKN1A
TMSB4X1	2.15E-166	0.690706921	0.906	0.694	3.90E-162	6	TMSB4X
RAB11FIP1	8.57E-166	0.371963065	0.388	0.102	1.56E-161	6	RAB11FIP1
XG1	6.52E-161	0.290682307	0.677	0.267	1.18E-156	6	XG
DSP	1.87E-160	0.532209606	0.979	0.66	3.40E-156	6	DSP
PPT1	2.78E-159	0.428485786	0.673	0.298	5.04E-155	6	PPT1
AQP31	6.28E-159	0.753433625	0.885	0.551	1.14E-154	6	AQP3
PLEKHA51	1.06E-158	0.28674994	0.49	0.153	1.92E-154	6	PLEKHA5
CASP14	3.97E-158	0.397201762	0.323	0.074	7.21E-154	6	CASP14
EHF	9.21E-158	0.251196937	0.366	0.09	1.67E-153	6	EHF
FABP51	9.24E-158	0.807254435	0.934	0.666	1.68E-153	6	FABP5
RASGEF1B1	1.36E-156	0.346688495	0.512	0.173	2.48E-152	6	RASGEF1B
IFFO21	5.51E-155	0.395829516	0.646	0.251	1.00E-150	6	IFFO2
KLK7	1.14E-154	1.288587071	0.504	0.189	2.08E-150	6	KLK7
ELOVL7	1.56E-153	0.290118531	0.453	0.139	2.83E-149	6	ELOVL7
ARL4D	4.63E-153	0.363043679	0.426	0.125	8.41E-149	6	ARL4D
CLTB	6.70E-152	0.459045873	0.855	0.516	1.22E-147	6	CLTB
PKP31	1.12E-151	0.341621079	0.885	0.477	2.04E-147	6	PKP3
CLDN8	2.67E-151	0.303289606	0.434	0.132	4.85E-147	6	CLDN8
SFN1	2.79E-151	0.599008248	0.994	0.832	5.06E-147	6	SFN
CITED2	5.24E-151	0.461297432	0.448	0.145	9.52E-147	6	CITED2
PPL1	2.97E-150	0.31256864	0.581	0.217	5.39E-146	6	PPL
PNRC11	5.29E-149	0.68186685	0.905	0.624	9.60E-145	6	PNRC1
SELENOP1	9.01E-148	0.635425441	0.858	0.517	1.64E-143	6	SELENOP
GLTP	4.11E-147	0.426673109	0.738	0.351	7.47E-143	6	GLTP
LOC1069915911	5.53E-147	0.320162395	0.594	0.225	1.00E-142	6	LOC106991591
LGALS3	4.23E-145	0.552219217	0.944	0.659	7.69E-141	6	LGALS3
LOC1011192262	6.00E-145	0.340616381	0.711	0.31	1.09E-140	6	LOC101119226
RAD23B	1.96E-143	0.400031635	0.755	0.388	3.55E-139	6	RAD23B
AGPAT21	1.13E-142	0.416274262	0.865	0.495	2.05E-138	6	AGPAT2
SLC39A8	1.98E-142	0.352199156	0.345	0.092	3.60E-138	6	SLC39A8
ABHD12	7.45E-142	0.422032518	0.623	0.283	1.35E-137	6	ABHD12
APCDD11	2.20E-141	0.510254646	0.575	0.223	3.99E-137	6	APCDD1
FGFBP1	6.43E-141	0.531633744	0.341	0.09	1.17E-136	6	FGFBP1
KCTD1	9.11E-141	0.375331796	0.807	0.419	1.65E-136	6	KCTD1
KANK1	1.36E-140	0.274328806	0.454	0.146	2.47E-136	6	KANK1
TUBA4A	1.26E-138	0.509973918	0.942	0.654	2.29E-134	6	TUBA4A
HCAR21	7.05E-137	0.957923198	0.722	0.367	1.28E-132	6	HCAR2
FAM84A2	7.44E-136	0.408868392	0.794	0.412	1.35E-131	6	FAM84A
RABGEF11	2.07E-135	0.2633635	0.497	0.177	3.77E-131	6	RABGEF1
BCL2L1	1.19E-133	0.298598891	0.512	0.192	2.16E-129	6	BCL2L1
CDSN	3.53E-133	1.071858102	0.401	0.135	6.41E-129	6	CDSN
LOC1056148541	5.89E-133	0.424025165	0.969	0.798	1.07E-128	6	LOC105614854
RHOB1	7.23E-132	0.698004184	0.895	0.642	1.31E-127	6	RHOB
TMEM43	1.10E-131	0.284653824	0.781	0.383	2.00E-127	6	TMEM43
IL34	2.99E-129	0.275600835	0.332	0.09	5.42E-125	6	IL34
S100A16	3.89E-128	0.413360881	0.964	0.694	7.07E-124	6	S100A16
PALMD1	6.27E-128	0.298143676	0.64	0.276	1.14E-123	6	PALMD
REEP5	1.67E-127	0.333586194	0.813	0.437	3.04E-123	6	REEP5
HSPA2	3.08E-127	0.300082934	0.527	0.199	5.59E-123	6	HSPA2
LBH	1.66E-125	0.356105546	0.463	0.163	3.02E-121	6	LBH
S100A111	5.46E-124	0.435404865	0.976	0.868	9.92E-120	6	S100A11
PDLIM2	7.91E-124	0.297027482	0.498	0.187	1.44E-119	6	PDLIM2
LOC1141160761	1.04E-123	0.43165191	0.931	0.749	1.89E-119	6	LOC114116076
EZR1	4.43E-123	0.439213591	0.889	0.551	8.04E-119	6	EZR
RAB11A1	8.04E-123	0.352631412	0.875	0.558	1.46E-118	6	RAB11A
KLF41	8.32E-123	0.55062904	0.884	0.543	1.51E-118	6	KLF4
MYC1	1.29E-122	0.605606276	0.734	0.398	2.33E-118	6	MYC
VAT1	5.00E-122	0.284426167	0.706	0.333	9.09E-118	6	VAT1
SPTBN2	6.91E-122	0.31176482	0.533	0.21	1.26E-117	6	SPTBN2
UBALD21	2.74E-121	0.425654107	0.67	0.33	4.99E-117	6	UBALD2
PDK4	1.57E-120	0.622880394	0.419	0.148	2.85E-116	6	PDK4
EBPL	1.72E-119	0.254154369	0.554	0.226	3.12E-115	6	EBPL
EMP12	2.52E-119	0.544881965	0.916	0.583	4.57E-115	6	EMP1
ATF31	4.39E-118	0.738585562	0.85	0.593	7.96E-114	6	ATF3
PDK3	3.61E-117	0.258332339	0.42	0.151	6.56E-113	6	PDK3
LOC1011021051	1.36E-116	2.128567248	0.849	0.622	2.46E-112	6	LOC101102105
ANXA11	3.93E-116	0.553883721	0.894	0.614	7.14E-112	6	ANXA1
TUBB2A1	9.71E-116	0.42278763	0.918	0.633	1.76E-111	6	TUBB2A
CD1511	1.87E-115	0.372385407	0.915	0.614	3.40E-111	6	CD151
DUSP11	3.64E-115	0.678441288	0.935	0.69	6.62E-111	6	DUSP1
TENT5B	4.01E-115	0.281381901	0.517	0.21	7.29E-111	6	TENT5B
PLK3	6.46E-115	0.397191017	0.537	0.228	1.17E-110	6	PLK3
SERPINB11	1.03E-114	0.281814113	0.576	0.246	1.87E-110	6	SERPINB1
ZNF706	1.53E-113	0.429935554	0.895	0.631	2.78E-109	6	ZNF706
KLF101	1.09E-112	0.385526556	0.761	0.411	1.98E-108	6	KLF10
CXCL161	1.12E-111	0.353046044	0.577	0.258	2.03E-107	6	CXCL16
NR4A21	4.05E-111	0.371608636	0.521	0.212	7.36E-107	6	NR4A2
FAM129B	3.07E-110	0.288770625	0.671	0.32	5.57E-106	6	FAM129B
ADGRG11	4.08E-110	0.25017073	0.675	0.325	7.41E-106	6	ADGRG1
FOSB1	6.43E-110	0.522280897	0.824	0.504	1.17E-105	6	FOSB
TRIM292	3.78E-109	0.283795252	0.92	0.543	6.87E-105	6	TRIM29
NET1	1.01E-108	0.303822919	0.765	0.409	1.83E-104	6	NET1
PRDM1	4.75E-108	0.40991708	0.4	0.141	8.63E-104	6	PRDM1
DAPL1	6.93E-108	0.351864439	0.492	0.191	1.26E-103	6	DAPL1
ITPKC1	1.83E-107	0.578637561	0.529	0.237	3.32E-103	6	ITPKC
SGMS11	3.99E-107	0.281332631	0.553	0.236	7.24E-103	6	SGMS1
BAG11	8.60E-107	0.250066914	0.746	0.384	1.56E-102	6	BAG1
PSPH1	1.65E-106	0.269682102	0.723	0.378	3.00E-102	6	PSPH
CTSD	4.07E-106	0.495867276	0.938	0.704	7.40E-102	6	CTSD
LOC1011140823	2.63E-105	0.463002856	0.815	0.463	4.78E-101	6	LOC101114082
PPP1R15A1	4.57E-103	0.460403301	0.8	0.486	8.30E-99	6	PPP1R15A
SQLE	3.41E-102	0.288960743	0.585	0.268	6.19E-98	6	SQLE
RTN41	4.13E-102	0.328317662	0.948	0.687	7.50E-98	6	RTN4
TM4SF11	1.43E-101	0.482612606	0.895	0.616	2.60E-97	6	TM4SF1
CCN31	3.24E-101	0.250440394	0.347	0.113	5.88E-97	6	CCN3
CTNNBIP1	3.59E-100	0.297750719	0.843	0.505	6.52E-96	6	CTNNBIP1
CAP1	1.81E-99	0.308118066	0.832	0.517	3.28E-95	6	CAP1
HBEGF1	3.12E-97	0.430102648	0.502	0.219	5.66E-93	6	HBEGF
ERRFI11	3.53E-97	0.459731712	0.649	0.334	6.42E-93	6	ERRFI1
GADD45A	8.62E-93	0.462541496	0.773	0.475	1.57E-88	6	GADD45A
RBP11	1.06E-92	0.603291776	0.707	0.433	1.92E-88	6	RBP1
ATP6AP2	2.75E-92	0.267546146	0.821	0.523	4.99E-88	6	ATP6AP2
DYNLL1	5.00E-91	0.321450016	0.964	0.825	9.08E-87	6	DYNLL1
S100A141	8.45E-90	0.358656632	0.976	0.784	1.53E-85	6	S100A14
DSTN	3.66E-89	0.310018791	0.971	0.793	6.64E-85	6	DSTN
S100A21	4.93E-89	0.52209021	0.993	0.954	8.95E-85	6	S100A2
DUSP5	3.25E-88	0.390555611	0.467	0.203	5.91E-84	6	DUSP5
HIGD2A	1.14E-87	0.271958448	0.881	0.616	2.07E-83	6	HIGD2A
TOB11	1.59E-87	0.455844786	0.841	0.549	2.89E-83	6	TOB1
VAPA	1.86E-87	0.251291258	0.856	0.542	3.37E-83	6	VAPA
PPP1CB	2.52E-87	0.29723835	0.879	0.596	4.58E-83	6	PPP1CB
F31	2.53E-87	0.453042373	0.698	0.378	4.59E-83	6	F3
TMBIM6	1.26E-86	0.266668865	0.97	0.811	2.28E-82	6	TMBIM6
SH3BGRL31	3.43E-86	0.39760341	0.947	0.824	6.22E-82	6	SH3BGRL3
ANXA22	9.29E-85	0.354003601	0.985	0.905	1.69E-80	6	ANXA2
PIM31	1.62E-84	0.281068885	0.579	0.287	2.94E-80	6	PIM3
GATM	2.52E-84	0.261513492	0.571	0.285	4.57E-80	6	GATM
GADD45B1	1.31E-82	0.522448254	0.802	0.524	2.38E-78	6	GADD45B
PTGR11	1.05E-81	0.302400214	0.746	0.436	1.91E-77	6	PTGR1
ECHS1	6.70E-79	0.274648971	0.87	0.568	1.22E-74	6	ECHS1
UBC1	4.84E-78	0.444141208	0.984	0.874	8.79E-74	6	UBC
DNAJB11	2.29E-75	0.442542754	0.879	0.641	4.17E-71	6	DNAJB1
OSER11	3.36E-75	0.283597004	0.677	0.394	6.10E-71	6	OSER1
1-Jun	1.38E-74	0.482673547	0.959	0.799	2.50E-70	6	JUN
ZFP36L11	2.44E-74	0.345063455	0.939	0.72	4.44E-70	6	ZFP36L1
ALDH3A21	9.14E-74	0.364773564	0.596	0.336	1.66E-69	6	ALDH3A2
TIPARP1	1.37E-73	0.258819733	0.456	0.208	2.50E-69	6	TIPARP
IER31	3.07E-73	0.594879574	0.954	0.795	5.57E-69	6	IER3
SIK12	1.67E-72	0.269006516	0.622	0.331	3.03E-68	6	SIK1
DBI1	1.94E-71	0.428686454	0.928	0.789	3.53E-67	6	DBI
CTSB	2.20E-71	0.302150718	0.813	0.543	4.00E-67	6	CTSB
CHMP4B1	2.34E-71	0.262277475	0.814	0.558	4.25E-67	6	CHMP4B
CCNL11	4.05E-70	0.392504952	0.679	0.418	7.35E-66	6	CCNL1
SDC41	1.58E-69	0.260460652	0.894	0.631	2.88E-65	6	SDC4
RAB10	7.92E-69	0.260724079	0.621	0.354	1.44E-64	6	RAB10
UGCG	6.18E-67	0.253486103	0.396	0.177	1.12E-62	6	UGCG
HES12	2.08E-66	0.284307472	0.759	0.46	3.78E-62	6	HES1
NDRG11	1.36E-65	0.26443074	0.615	0.338	2.47E-61	6	NDRG1
TXN	1.92E-65	0.474037391	0.955	0.847	3.49E-61	6	TXN
CEBPD1	7.44E-64	0.403162589	0.931	0.741	1.35E-59	6	CEBPD
THEM51	2.35E-57	0.589628197	0.444	0.236	4.27E-53	6	THEM5
[truncated: 4,504 more rows]
