# Supplementary material for: Single-Cell Transcriptomics Reveals the Molecular Anatomy of Sheep Hair Follicle Heterogeneity and Wool Curvature
Source: Front Cell Dev Biol. 2021 Dec 21;9:800157. doi: 10.3389/fcell.2021.800157 (PMC8724054; doi:10.3389/fcell.2021.800157)
Supplement: Supplementary file 1 [file DataSheet1.zip › Supplementary Figures and Tables/Table S2. List of branch-specific DEGs expression along pseudotime.csv]

Table S2. List of branch-specific DEGs expression along pseudotime.
	pval	qval	Cluster
SELENBP1	0	0	1
S100A11	0	0	2
RPTN	0	0	2
LOC101102105	0	0	2
MGST3	0	0	1
LOC101103772	0	0	3
LOC114118004	0	0	3
LOC101106046	0	0	3
SPTSSB	0	0	1
GSN	0	0	2
IFI6	0	0	2
ID3	0	0	1
DCN	0	0	1
KRT1	0	0	2
KRT71	0	0	2
KRT5	0	0	2
KRT6A	0	0	2
LOC100141295	0	0	1
LOC101112805	0	0	1
LOC100526780	0	0	3
KRT2.11	0	0	3
LOC100526784	0	0	3
GPRC5D	0	0	3
TPM1	0	0	2
ANXA2	0	0	2
KRT17	0	0	2
LOC101118459	0	0	2
KRT35	0	0	1
V15	0	0	3
LOC100526782	0	0	3
K33	0	0	3
BIIIB4	0	0	3
KRT10	0	0	2
KRT27	0	0	2
KRT25	0	0	2
ID1	0	0	1
LOC101117691	0	0	1
KRTDAP	0	0	2
DMKN	0	0	2
SBSN	0	0	2
CST6	0	0	2
TMSB10	3.80717093020707e-315	1.58115434608376e-312	4
PERP	5.47E-301	2.22E-298	2
EFHD1	1.41E-299	5.58E-297	3
ID2	8.13E-299	3.15E-296	1
CALD1	1.79E-293	6.80E-291	2
MGP	6.89E-283	2.56E-280	2
KLK10	5.36E-279	1.95E-276	2
SOX9	3.58E-253	1.28E-250	2
LOC101104027	1.43E-252	4.99E-250	3
LOC101117955	3.20E-247	1.09E-244	1
MT4	1.51E-241	5.08E-239	3
LOC114116854	8.57E-234	2.82E-231	3
LOC101111893	1.81E-233	5.86E-231	3
LOC106991399	2.71E-233	8.58E-231	3
PRDX1	8.32E-233	2.59E-230	4
GPNMB	1.26E-231	3.86E-229	1
F3	2.78E-224	8.36E-222	2
LGALS7	3.76E-221	1.11E-218	2
ANXA1	5.91E-219	1.72E-216	2
LOC101113168	1.77E-217	5.06E-215	2
LOC101120208	4.33E-215	1.22E-212	2
FXYD3	5.75E-210	1.59E-207	2
CST3	2.98E-205	8.13E-203	2
SPINK5	1.23E-203	3.31E-201	2
LOC101113339	4.67E-200	1.23E-197	2
DAPL1	1.12E-198	2.91E-196	3
LOC101112555	1.92E-198	4.93E-196	2
LOC114116855	3.35E-198	8.47E-196	3
CRABP2	7.42E-187	1.85E-184	2
FABP5	2.94E-180	7.23E-178	2
LOC114108604	3.36E-178	8.13E-176	2
LY6G6D	5.26E-176	1.26E-173	3
GJB6	9.75E-175	2.30E-172	2
DSP	1.24E-168	2.90E-166	2
LOC114110475	6.75E-163	1.55E-160	2
ATP6V1B1	9.51E-163	2.15E-160	2
MSX1	4.68E-160	1.05E-157	1
LOC101112657	7.85E-158	1.73E-155	3
RPS2	1.36E-154	2.97E-152	1
KLK7	2.60E-153	5.60E-151	2
LOC114117805	1.21E-152	2.58E-150	2
CXCL14	9.36E-152	1.97E-149	4
S100A2	8.96E-149	1.86E-146	2
LOC101105214	2.09E-142	4.29E-140	2
LOC101104705	5.63E-142	1.14E-139	2
CRYAB	7.79E-142	1.56E-139	2
GPX2	9.75E-142	1.93E-139	2
IFFO2	1.97E-136	3.85E-134	2
CDSN	5.26E-135	1.02E-132	2
LOC100526781	5.61E-134	1.08E-131	3
LOC101113728	7.75E-134	1.47E-131	2
SYNE2	9.65E-132	1.81E-129	2
FABP7	1.20E-131	2.22E-129	1
LOC101104661	2.42E-131	4.44E-129	4
LOC105603639	4.31E-130	7.82E-128	2
DBI	7.00E-130	1.26E-127	3
ALDH2	6.45E-126	1.15E-123	1
APP	4.54E-124	8.01E-122	2
LOC114117806	7.16E-124	1.25E-121	2
PSORS1C2	1.97E-123	3.39E-121	3
ACTN1	1.09E-120	1.86E-118	2
FXYD6	5.91E-120	1.00E-117	4
ASS1	2.37E-119	3.98E-117	1
MAML2	9.88E-118	1.64E-115	2
LOC101117682	1.04E-117	1.71E-115	2
AREG	1.86E-116	3.03E-114	2
SELENOP	2.42E-116	3.91E-114	2
UNC5B	7.76E-114	1.24E-111	1
MYL6	4.43E-112	7.02E-110	2
LOC105610157	5.89E-112	9.25E-110	3
LOC101112404	3.45E-111	5.38E-109	3
PKP1	6.16E-111	9.51E-109	2
GSTM3	3.38E-108	5.17E-106	2
RPLP0	1.15E-107	1.74E-105	1
EIF5A	1.23E-107	1.85E-105	1
LOC114117804	8.95E-106	1.33E-103	2
BARX2	1.96E-105	2.90E-103	2
LOC101113159	9.30E-105	1.36E-102	3
SDC2	1.09E-100	1.59E-98	2
SAT1	1.87E-100	2.69E-98	1
HSPB8	1.93E-99	2.76E-97	1
TXNIP	3.46E-99	4.91E-97	2
LOC105601873	5.81E-99	8.17E-97	1
PRR9	1.33E-97	1.85E-95	3
KRT36	4.81E-97	6.65E-95	3
LOC105614854	4.91E-97	6.74E-95	2
RPS12	1.11E-96	1.52E-94	1
PRDX6	4.00E-96	5.40E-94	3
LOC101116371	4.35E-96	5.84E-94	3
TM4SF1	5.90E-96	7.85E-94	2
SPARC	1.80E-95	2.38E-93	2
RPS3	6.05E-95	7.93E-93	1
HSPB1	8.04E-95	1.05E-92	2
RPL10	4.41E-94	5.69E-92	1
GNG4	1.56E-93	2.00E-91	3
STARD5	2.79E-93	3.56E-91	2
COL18A1	2.74E-92	3.47E-90	2
TUBA1A	5.86E-92	7.36E-90	1
KRT84	1.77E-91	2.21E-89	3
LOC101108898	4.07E-91	5.03E-89	2
PTN	3.01E-90	3.70E-88	2
SSR4	3.48E-90	4.25E-88	1
LOC101114082	1.08E-88	1.31E-86	2
LAP3	1.26E-88	1.51E-86	3
LOC101112249	1.77E-88	2.11E-86	2
RPL3	8.71E-87	1.03E-84	1
LOC101121185	3.25E-86	3.83E-84	3
COL17A1	9.20E-86	1.08E-83	2
HCAR2	2.06E-85	2.39E-83	2
CITED4	4.18E-85	4.82E-83	1
LDHB	1.52E-84	1.74E-82	1
PLBD1	7.00E-84	7.98E-82	2
HSP90AB1	7.17E-84	8.12E-82	1
TXNDC17	1.11E-82	1.24E-80	1
RPL8	1.31E-81	1.45E-79	1
LOC101117184	1.30E-81	1.45E-79	1
ACTB	2.13E-81	2.35E-79	4
LOC101117965	1.54E-80	1.69E-78	1
RARRES2	2.10E-80	2.28E-78	1
GLUL	6.61E-80	7.16E-78	2
SFRP1	2.31E-79	2.49E-77	2
SPP1	3.16E-79	3.39E-77	2
TPM4	3.63E-79	3.86E-77	4
NDUFB2	3.92E-79	4.14E-77	1
LOC114113623	3.91E-78	4.11E-76	2
CRIP2	1.08E-77	1.13E-75	2
LEF1	1.55E-77	1.60E-75	1
FLNA	1.54E-77	1.60E-75	2
NDUFA4	9.93E-77	1.02E-74	1
FLRT3	1.81E-76	1.84E-74	2
LOC114113380	3.66E-76	3.71E-74	3
RPSA	3.97E-76	4.00E-74	1
LMNA	4.42E-76	4.43E-74	2
TAGLN	1.89E-75	1.88E-73	2
LOC101118004	3.86E-74	3.83E-72	2
CA2	9.25E-74	9.12E-72	2
EEF1G	5.65E-73	5.54E-71	1
HMGA1	1.62E-72	1.58E-70	1
LOC101102072	2.09E-72	2.03E-70	1
SOSTDC1	2.28E-72	2.20E-70	2
C1QBP	3.65E-72	3.50E-70	1
LGALS1	8.37E-72	7.98E-70	2
GATA3	1.47E-71	1.39E-69	2
RACK1	2.72E-71	2.57E-69	1
LOC101104700	3.74E-71	3.51E-69	2
RPL6	4.51E-71	4.21E-69	1
LOC101112509	9.41E-70	8.74E-68	2
CTSH	3.09E-69	2.85E-67	2
ATOX1	3.19E-69	2.93E-67	3
LMO4	4.67E-69	4.26E-67	4
LOC114117888	9.59E-69	8.72E-67	2
RPL15	2.46E-68	2.23E-66	1
CSTA	6.45E-68	5.80E-66	2
B2M	6.65E-68	5.95E-66	2
SH3BGRL3	1.23E-67	1.10E-65	2
EFNA5	2.10E-67	1.86E-65	2
PDCD4	1.19E-66	1.05E-64	1
RPL10A	1.78E-66	1.56E-64	1
RPL18	1.98E-66	1.73E-64	1
RPS4X	3.04E-66	2.64E-64	1
PENK	7.64E-66	6.60E-64	3
EFNB2	1.86E-65	1.60E-63	2
BCAM	2.65E-65	2.26E-63	1
LOC114110140	6.95E-63	5.91E-61	4
GSTA1	7.24E-63	6.13E-61	2
FLG	1.02E-62	8.63E-61	2
TIMP1	1.21E-62	1.01E-60	2
TMSB4X	1.87E-62	1.56E-60	2
TTLL7	4.01E-62	3.33E-60	1
RPS23	1.94E-61	1.61E-59	1
RPS20	2.18E-61	1.79E-59	1
LOC101110195	4.74E-61	3.88E-59	2
RGMB	6.77E-61	5.52E-59	2
FAM43A	1.87E-60	1.52E-58	1
LOC114116076	4.91E-60	3.96E-58	2
KCNK7	9.83E-60	7.90E-58	3
KTN1	1.01E-59	8.05E-58	2
IRX2	1.05E-59	8.33E-58	2
KRTAP6-1	3.70E-59	2.93E-57	3
LOC101111747	1.54E-58	1.22E-56	1
TM7SF3	3.31E-58	2.60E-56	1
RPL37A	3.93E-58	3.07E-56	1
RPS27A	6.72E-58	5.23E-56	1
CLSTN1	1.21E-57	9.37E-56	2
LOC101113599	2.19E-57	1.69E-55	1
LMCD1	2.41E-57	1.85E-55	2
LY6G6C	2.88E-57	2.21E-55	2
AMD1	4.98E-57	3.80E-55	2
RPS5	1.48E-56	1.13E-54	1
POSTN	4.28E-56	3.23E-54	2
LY6D	4.98E-56	3.75E-54	2
RPL9	6.60E-56	4.94E-54	1
SUPT4H1	9.31E-56	6.94E-54	1
STEAP1	1.17E-55	8.72E-54	1
GYPC	2.12E-55	1.57E-53	2
AHNAK	2.71E-55	2.00E-53	2
KRT79	3.73E-55	2.74E-53	2
PA2G4	4.58E-55	3.34E-53	1
LOC114110138	8.34E-55	6.06E-53	4
KLK11	1.48E-54	1.07E-52	2
LOC114115272	2.12E-54	1.53E-52	1
PDZRN3	2.13E-54	1.53E-52	2
HEBP2	2.73E-54	1.95E-52	2
IFRD1	2.96E-54	2.10E-52	2
CTSV	4.23E-54	3.00E-52	2
SLC39A6	1.10E-53	7.74E-52	4
SCEL	1.16E-53	8.17E-52	2
TAX1BP1	2.30E-53	1.61E-51	2
CAT	4.87E-53	3.40E-51	2
GLTP	7.20E-53	5.01E-51	2
SERBP1	8.12E-53	5.62E-51	1
LOC114108665	9.98E-53	6.88E-51	4
LOC105607568	1.85E-52	1.27E-50	2
NFKBIZ	2.31E-52	1.58E-50	2
ADAMTS1	2.70E-52	1.84E-50	2
LOC114117975	8.54E-52	5.80E-50	2
RBP1	9.50E-52	6.42E-50	4
SPINK4	1.30E-51	8.72E-50	2
LOC101117112	1.32E-51	8.84E-50	2
LOC101111440	3.43E-51	2.29E-49	1
PRDX4	5.92E-51	3.94E-49	1
NFIC	6.43E-51	4.27E-49	4
PTP4A2	1.15E-50	7.62E-49	1
SLC7A5	1.24E-50	8.15E-49	1
KITLG	2.06E-50	1.35E-48	1
SHISA2	2.29E-50	1.50E-48	2
SERPINA1	3.26E-50	2.12E-48	2
RPS14	3.29E-50	2.14E-48	1
RPS16	5.18E-50	3.34E-48	1
MRCL3	5.70E-50	3.67E-48	4
NPM1	7.85E-50	5.03E-48	1
RPS7	2.50E-49	1.60E-47	1
ETFA	3.50E-49	2.23E-47	1
GATM	3.79E-49	2.40E-47	2
CCNI	1.06E-48	6.71E-47	4
CLDN4	1.07E-48	6.73E-47	3
FABP4	1.15E-48	7.23E-47	3
TUBB2A	2.09E-48	1.31E-46	3
RPL29	2.44E-48	1.52E-46	1
RPS9	2.79E-48	1.73E-46	1
ABLIM1	2.22E-47	1.37E-45	2
RPL11	3.19E-47	1.97E-45	1
MID1IP1	3.24E-47	1.99E-45	1
CERS2	5.00E-47	3.06E-45	2
THBS1	5.68E-47	3.46E-45	2
RPL13	1.47E-46	8.91E-45	1
RPL28	1.76E-46	1.07E-44	1
RAN	2.52E-46	1.52E-44	1
CCN1	1.35E-45	8.10E-44	2
SLC3A2	1.40E-45	8.37E-44	1
FTH1	1.50E-45	8.94E-44	4
GOLIM4	2.41E-45	1.44E-43	2
LAMP2	3.03E-45	1.80E-43	1
CD320	5.11E-45	3.02E-43	1
KLF4	6.19E-45	3.65E-43	2
RPL7A	7.95E-45	4.67E-43	1
LOC114117974	8.25E-45	4.83E-43	2
EFEMP1	1.38E-44	8.04E-43	2
SCAND1	1.55E-44	9.03E-43	1
CDH1	1.73E-44	1.00E-42	2
CD151	2.02E-44	1.17E-42	2
LOC101102690	2.44E-44	1.40E-42	1
GNB4	4.94E-44	2.84E-42	2
DST	6.55E-44	3.75E-42	2
NFIX	7.74E-44	4.40E-42	2
PKP3	7.74E-44	4.40E-42	3
LY6E	8.38E-44	4.75E-42	3
LOC114118453	9.78E-44	5.52E-42	1
SNRPD2	1.05E-43	5.88E-42	1
ODC1	1.08E-43	6.05E-42	1
PTK2	1.63E-43	9.14E-42	2
MYL6B	2.66E-43	1.48E-41	1
GLRX	3.36E-43	1.87E-41	3
RPLP2	3.69E-43	2.04E-41	1
PACSIN3	3.76E-43	2.08E-41	2
KBTBD12	4.03E-43	2.22E-41	3
SLC25A3	4.98E-43	2.73E-41	1
CLIC4	6.59E-43	3.61E-41	2
PSMB4	7.54E-43	4.11E-41	1
RNASET2	1.04E-42	5.67E-41	3
SON	1.16E-42	6.28E-41	2
KRT80	1.88E-42	1.01E-40	2
RPL14	1.88E-42	1.01E-40	1
JUP	2.54E-42	1.36E-40	2
MSX2	4.02E-42	2.15E-40	1
COX5A	6.04E-42	3.22E-40	1
KANK1	6.68E-42	3.55E-40	2
MDH2	6.70E-42	3.55E-40	1
RPS15A	6.87E-42	3.63E-40	1
PLAU	7.50E-42	3.95E-40	2
SDC1	8.25E-42	4.34E-40	2
PTMA	9.60E-42	5.03E-40	4
TMEM150A	1.52E-41	7.92E-40	1
KLK6	2.51E-41	1.31E-39	2
PLS3	3.80E-41	1.97E-39	2
YWHAZ	3.99E-41	2.07E-39	2
LOC114108675	5.20E-41	2.68E-39	2
PALLD	7.70E-41	3.96E-39	2
METRNL	7.92E-41	4.06E-39	3
PDLIM5	1.04E-40	5.32E-39	2
ZFP36L2	1.04E-40	5.33E-39	2
AQP3	2.08E-40	1.06E-38	2
ADIRF	2.37E-40	1.20E-38	2
RPL13A	3.12E-40	1.58E-38	1
MYO1B	3.56E-40	1.79E-38	2
S100A3	3.80E-40	1.91E-38	3
IDH1	4.07E-40	2.04E-38	2
RPS27L	5.40E-40	2.70E-38	4
LOC101108147	5.86E-40	2.92E-38	2
RPS13	1.14E-39	5.67E-38	1
PRELID1	1.17E-39	5.79E-38	1
MAP4	2.31E-39	1.14E-37	2
SERPINB13	2.86E-39	1.41E-37	3
PHGDH	3.43E-39	1.69E-37	4
OAT	3.60E-39	1.76E-37	2
LYPD3	3.64E-39	1.78E-37	2
MGST1	4.42E-39	2.15E-37	2
LOC114112251	5.05E-39	2.45E-37	3
RAI14	6.61E-39	3.20E-37	2
FILIP1L	7.99E-39	3.86E-37	2
TNFAIP8L3	1.33E-38	6.40E-37	1
BMP4	2.39E-38	1.15E-36	1
FLNB	2.45E-38	1.17E-36	2
LOC101123553	2.62E-38	1.25E-36	2
CEBPD	3.40E-38	1.62E-36	4
AP1S2	4.64E-38	2.20E-36	2
RPS21	4.70E-38	2.23E-36	1
TIAM1	4.79E-38	2.27E-36	2
CLTB	5.26E-38	2.48E-36	2
IL20RB	1.08E-37	5.09E-36	2
TMEM123	2.35E-37	1.10E-35	4
KRT77	2.44E-37	1.14E-35	2
LIMA1	2.88E-37	1.34E-35	2
SLC39A8	3.60E-37	1.68E-35	2
PWWP2B	3.97E-37	1.84E-35	1
RPS17	4.64E-37	2.15E-35	1
ECM1	5.45E-37	2.51E-35	2
HMGN3	6.06E-37	2.79E-35	2
RBMS1	6.18E-37	2.84E-35	3
PPP3CA	6.50E-37	2.98E-35	2
LRRC15	7.74E-37	3.53E-35	3
CAPNS2	7.84E-37	3.57E-35	2
LOC101115926	8.20E-37	3.73E-35	1
SERPING1	9.12E-37	4.13E-35	2
LOC101106919	1.40E-36	6.32E-35	3
ASPRV1	1.43E-36	6.44E-35	2
MFAP2	1.63E-36	7.33E-35	2
LOC105606076	1.70E-36	7.63E-35	2
TOMM7	1.84E-36	8.25E-35	1
HOXC13	3.15E-36	1.40E-34	1
RPS6	4.38E-36	1.95E-34	1
PHYHIP	4.98E-36	2.21E-34	2
EEF1B2	5.52E-36	2.44E-34	1
LOC101106296	6.62E-36	2.92E-34	3
WNT10A	7.16E-36	3.15E-34	1
SFN	7.58E-36	3.33E-34	3
RPL7	8.33E-36	3.65E-34	1
HOMER2	8.65E-36	3.78E-34	2
RPL18A	8.95E-36	3.90E-34	1
IRX1	1.52E-35	6.62E-34	2
ATP5F1E	1.64E-35	7.12E-34	1
MARCKS	1.86E-35	8.03E-34	2
LOC114113332	2.26E-35	9.74E-34	3
SGMS1	2.37E-35	1.02E-33	2
KRT28	2.38E-35	1.02E-33	2
LOC114114532	2.56E-35	1.10E-33	1
IGFBP3	3.03E-35	1.29E-33	2
HSD17B10	4.76E-35	2.03E-33	1
ATP1B1	5.20E-35	2.21E-33	4
ARID5B	5.21E-35	2.21E-33	4
TAX1BP3	6.10E-35	2.58E-33	2
ATP1A1	6.63E-35	2.80E-33	2
SELENOH	9.04E-35	3.81E-33	1
MYL9	9.29E-35	3.91E-33	2
TPT1	1.06E-34	4.44E-33	2
RPS3A	1.10E-34	4.61E-33	1
ATP5F1A	1.29E-34	5.39E-33	1
PLA2G16	1.58E-34	6.57E-33	2
LOC101108171	1.62E-34	6.74E-33	2
APLP2	1.83E-34	7.57E-33	2
DUSP1	2.11E-34	8.71E-33	2
RPS27	2.43E-34	1.00E-32	1
PPP1CB	2.72E-34	1.12E-32	2
CREB5	2.73E-34	1.12E-32	2
GAMT	2.81E-34	1.15E-32	1
PLIN2	3.33E-34	1.36E-32	2
TRA2B	3.35E-34	1.37E-32	2
LOC101113251	3.45E-34	1.40E-32	2
PLTP	3.99E-34	1.62E-32	1
TMEM43	4.81E-34	1.94E-32	2
EPCAM	5.55E-34	2.24E-32	2
MYH9	5.66E-34	2.28E-32	2
CTSZ	5.91E-34	2.38E-32	3
PPFIBP2	8.11E-34	3.25E-32	2
LGR4	8.90E-34	3.56E-32	2
SERPINB5	1.09E-33	4.33E-32	3
RPS18	1.15E-33	4.57E-32	1
TFAP2A	1.32E-33	5.26E-32	2
ITPRID2	1.61E-33	6.37E-32	2
LOC101122865	2.57E-33	1.02E-31	1
ATP5F1B	2.74E-33	1.08E-31	1
IFRD2	3.44E-33	1.36E-31	1
ENAH	3.49E-33	1.37E-31	2
TUBA4A	3.50E-33	1.37E-31	3
SERTAD4	5.03E-33	1.97E-31	2
SHF	5.42E-33	2.12E-31	2
RPS10	6.33E-33	2.47E-31	1
RPL4	8.09E-33	3.14E-31	1
HOPX	9.98E-33	3.87E-31	2
AES	1.33E-32	5.15E-31	2
BCAS4	1.34E-32	5.15E-31	1
NUPR1	1.34E-32	5.15E-31	1
ADGRL3	1.72E-32	6.60E-31	2
DHCR24	1.87E-32	7.15E-31	2
LOC101120353	2.13E-32	8.13E-31	2
YWHAH	5.87E-32	2.24E-30	4
LOC105602911	8.01E-32	3.05E-30	2
LOC114113944	1.16E-31	4.41E-30	1
ITM2B	1.22E-31	4.64E-30	2
GPX4	1.30E-31	4.93E-30	1
EVPL	1.57E-31	5.91E-30	2
EZH2	1.75E-31	6.60E-30	2
ENHO	2.00E-31	7.51E-30	2
DYNLL1	2.07E-31	7.78E-30	2
GGTA2P	2.09E-31	7.81E-30	2
EIF1AX	2.30E-31	8.59E-30	1
HS3ST2	2.61E-31	9.73E-30	1
LOC101106789	2.63E-31	9.79E-30	1
PSMD8	2.99E-31	1.11E-29	1
PSMB2	4.05E-31	1.50E-29	1
PTGR1	4.58E-31	1.69E-29	2
HES1	5.12E-31	1.89E-29	1
KLK5	5.74E-31	2.11E-29	2
LOC101111178	6.90E-31	2.54E-29	3
NR4A2	1.26E-30	4.60E-29	2
CALM1	1.27E-30	4.65E-29	4
IRF2	1.32E-30	4.82E-29	2
IL1R2	1.35E-30	4.92E-29	2
EIF2S2	1.36E-30	4.94E-29	1
RPL35A	1.48E-30	5.38E-29	1
MDFIC	1.59E-30	5.76E-29	2
TEAD1	1.68E-30	6.06E-29	2
SGK1	1.84E-30	6.64E-29	4
FAM162A	2.35E-30	8.46E-29	4
TSC22D1	2.83E-30	1.01E-28	1
RPS29	4.29E-30	1.54E-28	1
IQGAP1	5.08E-30	1.81E-28	2
PDZK1	5.11E-30	1.82E-28	2
RUVBL1	5.12E-30	1.82E-28	1
BHLHE40	7.18E-30	2.55E-28	1
CSRP2	9.01E-30	3.19E-28	2
ATP2B1	1.28E-29	4.52E-28	4
YBX1	1.36E-29	4.80E-28	1
SNRPB	1.56E-29	5.51E-28	1
TLE4	1.72E-29	6.04E-28	1
NOTUM	1.83E-29	6.43E-28	3
LOC114110673	1.84E-29	6.44E-28	2
LOC114113987	1.99E-29	6.95E-28	1
VIM	2.05E-29	7.14E-28	2
HSP90AA1	2.10E-29	7.31E-28	1
MORF4L1	2.32E-29	8.07E-28	4
SLC38A2	2.33E-29	8.08E-28	2
MIF	2.83E-29	9.80E-28	4
KRT8	3.90E-29	1.35E-27	2
FOXE1	4.03E-29	1.39E-27	2
ITGA6	4.55E-29	1.56E-27	2
LGALS3	4.68E-29	1.61E-27	3
PCMTD1	5.83E-29	2.00E-27	2
NHP2	6.17E-29	2.11E-27	1
RASAL2	9.02E-29	3.07E-27	2
ANKRD12	9.00E-29	3.07E-27	2
HSPA6	9.85E-29	3.35E-27	1
BAG1	1.14E-28	3.86E-27	2
TGM3	1.19E-28	4.04E-27	3
FST	1.25E-28	4.23E-27	2
DSG1	1.30E-28	4.38E-27	2
FBL	1.47E-28	4.95E-27	1
RPS8	1.48E-28	4.96E-27	1
VAT1	1.67E-28	5.62E-27	2
HPRT1	1.88E-28	6.29E-27	1
POF1B	2.24E-28	7.50E-27	2
10-Sep	2.44E-28	8.13E-27	4
ATP5MC2	2.56E-28	8.54E-27	1
ITPKC	2.62E-28	8.70E-27	2
PSME1	3.16E-28	1.05E-26	4
NPC2	4.47E-28	1.48E-26	2
DUT	4.50E-28	1.49E-26	4
LOC114109328	4.66E-28	1.54E-26	3
JMJD1C	4.99E-28	1.64E-26	2
NFIL3	5.09E-28	1.67E-26	4
MSN	5.41E-28	1.77E-26	2
MAP3K8	6.57E-28	2.15E-26	2
DKC1	6.64E-28	2.17E-26	1
SOX4	6.73E-28	2.20E-26	4
ID4	9.36E-28	3.05E-26	2
DDAH2	9.63E-28	3.13E-26	2
RNF39	9.92E-28	3.22E-26	2
JUN	1.06E-27	3.44E-26	4
OAF	1.08E-27	3.48E-26	1
SCCPDH	1.09E-27	3.51E-26	2
FAM83B	1.10E-27	3.55E-26	2
EPRS	1.15E-27	3.68E-26	3
NCL	1.18E-27	3.79E-26	1
FHDC1	1.36E-27	4.35E-26	2
SOCS3	1.40E-27	4.47E-26	2
SMPD3	1.46E-27	4.66E-26	3
TXN	1.64E-27	5.22E-26	3
BCAP29	1.97E-27	6.26E-26	2
TPM2	1.98E-27	6.26E-26	2
EIF3I	2.05E-27	6.48E-26	1
SGMS2	2.62E-27	8.28E-26	4
EIF4H	2.77E-27	8.73E-26	4
FOXN1	2.87E-27	9.02E-26	3
SULT2B1	2.87E-27	9.02E-26	2
CTSC	2.95E-27	9.27E-26	2
RPL24	3.86E-27	1.21E-25	1
ATF3	4.20E-27	1.31E-25	4
SMTN	5.27E-27	1.64E-25	2
GAS6	5.90E-27	1.84E-25	2
PNRC1	6.59E-27	2.05E-25	2
UACA	6.74E-27	2.09E-25	3
TCF7L2	6.87E-27	2.13E-25	2
CLIP1	6.97E-27	2.16E-25	2
DSG4	7.24E-27	2.24E-25	3
TP63	9.29E-27	2.86E-25	2
NDRG1	9.62E-27	2.96E-25	2
KIAA0040	1.03E-26	3.15E-25	2
ZBTB16	1.22E-26	3.74E-25	2
ISG15	1.27E-26	3.90E-25	2
CD59	1.35E-26	4.13E-25	2
EPHB3	1.40E-26	4.26E-25	2
METAP2	1.49E-26	4.52E-25	3
BSG	1.53E-26	4.66E-25	1
CCDC155	1.57E-26	4.76E-25	1
PRSS53	1.73E-26	5.23E-25	3
LRIG1	1.73E-26	5.24E-25	2
LOC101110219	1.93E-26	5.82E-25	3
IFI35	2.09E-26	6.29E-25	2
AFF1	2.53E-26	7.62E-25	2
CAMK2D	2.61E-26	7.83E-25	2
IER3	2.69E-26	8.05E-25	1
RPL12	3.62E-26	1.08E-24	1
ENO1	4.16E-26	1.24E-24	1
LOC114117255	5.01E-26	1.50E-24	3
PPL	5.35E-26	1.59E-24	2
ACSL1	6.05E-26	1.80E-24	2
DEGS1	7.54E-26	2.24E-24	2
RCAN1	9.35E-26	2.77E-24	4
CXCL12	1.16E-25	3.43E-24	2
MYADM	1.18E-25	3.48E-24	2
LMO1	1.26E-25	3.70E-24	2
MX1	2.80E-25	8.24E-24	2
SH3PXD2A	3.25E-25	9.54E-24	2
TACSTD2	3.65E-25	1.07E-23	2
NUCKS1	4.26E-25	1.25E-23	4
EIF4EBP2	4.54E-25	1.33E-23	2
LOC114117976	4.71E-25	1.37E-23	2
MACF1	4.95E-25	1.44E-23	2
FAM107B	5.64E-25	1.64E-23	3
LOC101105867	6.69E-25	1.94E-23	4
GNB1L	6.99E-25	2.03E-23	2
NOP53	7.19E-25	2.08E-23	1
C1QTNF1	7.61E-25	2.20E-23	2
R3HDM4	8.28E-25	2.39E-23	2
ZYX	8.37E-25	2.41E-23	4
PEBP1	8.40E-25	2.41E-23	1
LOC101121420	1.04E-24	2.99E-23	1
SLC2A1	1.09E-24	3.13E-23	4
AKT1	1.11E-24	3.18E-23	2
STRN3	1.25E-24	3.57E-23	2
RPS15	1.30E-24	3.71E-23	1
SRI	1.69E-24	4.81E-23	3
ATP5F1D	2.05E-24	5.82E-23	1
SLC1A5	2.05E-24	5.83E-23	3
ECE1	2.10E-24	5.95E-23	2
HMGN2	2.20E-24	6.23E-23	4
BCL9L	2.22E-24	6.27E-23	2
RPL21	2.29E-24	6.45E-23	1
PDLIM1	2.41E-24	6.79E-23	4
EDNRA	2.42E-24	6.80E-23	1
ALDH1A3	2.94E-24	8.25E-23	1
FAT1	3.07E-24	8.60E-23	2
TM7SF2	3.12E-24	8.74E-23	2
SLC20A2	3.17E-24	8.85E-23	3
LOC101113217	3.73E-24	1.04E-22	2
LOC105616742	3.80E-24	1.06E-22	3
RPL32	3.80E-24	1.06E-22	1
LYPD5	4.20E-24	1.16E-22	2
LOC114112552	4.34E-24	1.20E-22	3
APPL1	4.38E-24	1.21E-22	2
NPW	4.47E-24	1.23E-22	1
EGFR	5.10E-24	1.41E-22	2
EGLN3	5.51E-24	1.51E-22	1
RDX	5.76E-24	1.58E-22	2
PRRG4	5.81E-24	1.59E-22	4
EIF4A2	6.30E-24	1.72E-22	2
UBE2L6	7.26E-24	1.98E-22	2
MAP1B	8.85E-24	2.41E-22	2
SH3D21	9.09E-24	2.48E-22	2
CCNG1	1.05E-23	2.86E-22	4
PSME2	1.10E-23	3.00E-22	4
SPTBN1	1.13E-23	3.05E-22	2
DLX3	1.53E-23	4.14E-22	1
TNKS1BP1	1.55E-23	4.19E-22	2
MCL1	1.65E-23	4.44E-22	4
LOR	1.65E-23	4.44E-22	2
UPK3B	1.71E-23	4.60E-22	3
ZFP36L1	1.73E-23	4.66E-22	2
PRNP	1.79E-23	4.81E-22	2
CNN3	1.81E-23	4.85E-22	3
SUSD2	1.82E-23	4.86E-22	2
BGN	1.92E-23	5.12E-22	2
NDUFS8	1.93E-23	5.16E-22	1
COMMD9	1.98E-23	5.27E-22	1
MAL2	2.01E-23	5.33E-22	2
SMARCC2	2.06E-23	5.48E-22	2
CD99	2.37E-23	6.28E-22	4
CSDC2	2.57E-23	6.79E-22	3
LGR5	2.60E-23	6.86E-22	2
CCSAP	3.06E-23	8.07E-22	2
FOXN3	3.18E-23	8.39E-22	2
HEPHL1	3.19E-23	8.40E-22	1
S100A14	3.22E-23	8.46E-22	2
ITPR3	3.57E-23	9.38E-22	2
PTPRF	3.65E-23	9.55E-22	2
EPHB6	4.15E-23	1.08E-21	2
MLLT11	4.75E-23	1.24E-21	1
FERMT2	5.16E-23	1.35E-21	4
CHD2	5.92E-23	1.54E-21	2
LAPTM4B	6.29E-23	1.63E-21	2
TOMM40	6.36E-23	1.65E-21	1
ELL2	6.58E-23	1.71E-21	2
MBNL2	7.69E-23	1.99E-21	2
LOC101116799	7.97E-23	2.06E-21	2
OLFML2A	8.69E-23	2.24E-21	2
DDX5	9.04E-23	2.33E-21	2
VDR	9.45E-23	2.43E-21	2
LRP12	1.14E-22	2.93E-21	2
LOC101108887	1.16E-22	2.98E-21	1
AFDN	1.19E-22	3.05E-21	2
BTG1	1.45E-22	3.70E-21	4
C12H1orf116	1.57E-22	4.01E-21	2
TM9SF3	1.59E-22	4.06E-21	2
HSPA14	1.60E-22	4.07E-21	3
DLX4	1.64E-22	4.17E-21	1
SPTSSA	1.71E-22	4.33E-21	4
SPATS2L	1.85E-22	4.68E-21	2
ALDOA	2.07E-22	5.25E-21	2
AFAP1L2	2.11E-22	5.34E-21	3
LOC114116333	2.18E-22	5.50E-21	2
PSMG3	2.32E-22	5.84E-21	3
CD109	2.42E-22	6.08E-21	2
PPP1R2	3.06E-22	7.69E-21	3
PPP1R3B	4.04E-22	1.01E-20	2
SOCS1	4.17E-22	1.04E-20	1
ALDH3A2	4.38E-22	1.10E-20	2
EIF3M	4.41E-22	1.10E-20	1
LOC101119591	5.37E-22	1.34E-20	2
PPIB	5.60E-22	1.40E-20	1
XG	5.85E-22	1.46E-20	3
PHLDA1	6.35E-22	1.58E-20	4
KLC3	7.08E-22	1.76E-20	2
SULF2	7.23E-22	1.79E-20	2
LASP1	7.33E-22	1.81E-20	2
CALM2	7.45E-22	1.84E-20	2
EGR2	8.05E-22	1.99E-20	2
CNIH4	8.15E-22	2.01E-20	1
PTGES3	8.38E-22	2.06E-20	1
EIF4A1	8.89E-22	2.18E-20	1
LOC101105840	9.31E-22	2.28E-20	2
LOC101123010	9.98E-22	2.44E-20	2
NDRG2	1.05E-21	2.58E-20	2
DLG5	1.06E-21	2.58E-20	2
COL14A1	1.07E-21	2.61E-20	2
ATF5	1.07E-21	2.62E-20	2
DYNC1H1	1.09E-21	2.66E-20	2
LOC101108197	1.14E-21	2.76E-20	2
LSM7	1.16E-21	2.81E-20	1
CHI3L1	1.22E-21	2.95E-20	2
MPRIP	1.25E-21	3.02E-20	2
RGMA	1.28E-21	3.10E-20	2
RNF122	1.34E-21	3.24E-20	2
EMP2	1.37E-21	3.29E-20	3
GDPD3	1.58E-21	3.79E-20	2
FTL	2.02E-21	4.85E-20	4
PTGS2	2.41E-21	5.79E-20	4
TMTC4	2.45E-21	5.86E-20	4
STRA6	2.61E-21	6.25E-20	1
MYLK	2.74E-21	6.55E-20	2
PYGB	2.75E-21	6.56E-20	2
SRSF7	3.54E-21	8.44E-20	4
FHOD3	3.59E-21	8.54E-20	3
TMEM154	3.71E-21	8.81E-20	2
CIB2	3.73E-21	8.86E-20	2
JPT1	4.26E-21	1.01E-19	4
RPL27A	4.67E-21	1.11E-19	1
NRBP1	5.05E-21	1.19E-19	2
LOC101121718	6.02E-21	1.42E-19	1
TNRC6B	6.28E-21	1.48E-19	2
COL16A1	6.37E-21	1.50E-19	2
SCARB2	6.54E-21	1.54E-19	2
RRBP1	6.75E-21	1.58E-19	2
LOC114109396	6.84E-21	1.60E-19	1
KRT7	8.91E-21	2.09E-19	2
TOMM20	9.32E-21	2.18E-19	1
PPIP5K2	1.06E-20	2.47E-19	2
EEF1D	1.08E-20	2.51E-19	1
HDAC5	1.09E-20	2.54E-19	2
P4HB	1.17E-20	2.72E-19	1
MAP7D1	1.29E-20	2.99E-19	2
PYCR1	1.36E-20	3.16E-19	1
RPL36A	1.39E-20	3.23E-19	1
DYNLL2	1.41E-20	3.26E-19	2
GADD45B	1.50E-20	3.46E-19	1
LOC101107232	1.64E-20	3.79E-19	2
EMP1	1.65E-20	3.80E-19	3
VSIR	2.07E-20	4.76E-19	2
ATP5MC3	2.20E-20	5.06E-19	1
C2CD5	2.23E-20	5.11E-19	2
HNRNPDL	2.24E-20	5.14E-19	4
LOC114113225	2.28E-20	5.22E-19	2
LOC106991591	2.45E-20	5.61E-19	2
GABRP	2.51E-20	5.73E-19	2
UTRN	2.66E-20	6.06E-19	2
CCT7	2.79E-20	6.36E-19	1
NAPA	2.86E-20	6.50E-19	1
LOC101113693	3.18E-20	7.21E-19	2
PXDC1	3.18E-20	7.21E-19	2
DNASE1L2	3.26E-20	7.39E-19	3
ABHD11	3.30E-20	7.46E-19	1
NASP	3.40E-20	7.69E-19	4
EIF2B3	3.58E-20	8.08E-19	1
PKM	3.67E-20	8.27E-19	4
ISOC1	3.72E-20	8.38E-19	2
GADD45A	3.90E-20	8.77E-19	1
CAVIN1	3.92E-20	8.79E-19	2
FDPS	3.94E-20	8.84E-19	1
IMPA2	4.15E-20	9.30E-19	2
LOC101121360	4.47E-20	9.99E-19	1
LOC101110066	4.57E-20	1.02E-18	1
LOC105606881	4.77E-20	1.06E-18	3
TSHZ2	4.86E-20	1.08E-18	2
DPYSL3	5.14E-20	1.14E-18	2
VTCN1	5.18E-20	1.15E-18	2
RALGPS2	5.20E-20	1.15E-18	2
C1S	5.97E-20	1.32E-18	2
ADARB1	6.07E-20	1.34E-18	2
ZNF205	6.23E-20	1.38E-18	3
RNF19A	6.46E-20	1.43E-18	2
UCK2	6.70E-20	1.48E-18	1
CDPF1	6.84E-20	1.51E-18	1
LOC101106452	7.24E-20	1.59E-18	2
HMG20B	7.43E-20	1.63E-18	2
LUC7L3	7.55E-20	1.66E-18	2
RAB11FIP1	7.59E-20	1.66E-18	2
LOC105611998	8.30E-20	1.82E-18	1
STMN1	8.61E-20	1.88E-18	4
TGM7	1.04E-19	2.27E-18	2
SUCLA2	1.12E-19	2.44E-18	1
TAP2	1.12E-19	2.44E-18	2
SDC4	1.14E-19	2.48E-18	4
ACSS3	1.24E-19	2.70E-18	2
FAM160A1	1.26E-19	2.73E-18	2
TUBA1C	1.31E-19	2.83E-18	1
LOC101115138	1.33E-19	2.89E-18	2
ANXA7	1.38E-19	2.98E-18	2
SERPINB1	1.48E-19	3.19E-18	2
FER	1.49E-19	3.21E-18	1
RPL37	1.52E-19	3.26E-18	2
LOC114108603	1.59E-19	3.42E-18	1
LOC101108778	1.65E-19	3.55E-18	2
TCF4	1.82E-19	3.92E-18	2
GAS1	1.85E-19	3.96E-18	2
FAM53B	1.96E-19	4.20E-18	1
C1QTNF12	1.98E-19	4.22E-18	3
FAM25A	2.02E-19	4.31E-18	2
CISD3	2.03E-19	4.33E-18	2
SYNPO	2.10E-19	4.46E-18	4
ACTG1	2.13E-19	4.53E-18	1
NDUFV1	2.17E-19	4.61E-18	1
FAM49A	2.24E-19	4.75E-18	3
FAM83H	2.50E-19	5.30E-18	4
LRP4	2.55E-19	5.40E-18	1
SNRPG	2.92E-19	6.18E-18	2
LURAP1L	3.31E-19	6.99E-18	4
TFPI2	3.48E-19	7.33E-18	2
HBEGF	3.79E-19	7.98E-18	1
CCK	3.79E-19	7.98E-18	4
RAMP1	3.95E-19	8.30E-18	2
LTBP4	3.96E-19	8.31E-18	2
N4BP1	4.03E-19	8.45E-18	4
NTAN1	4.16E-19	8.71E-18	2
FGFR1	4.19E-19	8.76E-18	3
LOC101108787	4.56E-19	9.53E-18	1
CISD1	4.75E-19	9.92E-18	2
EVA1B	5.08E-19	1.06E-17	4
CKS1B	5.14E-19	1.07E-17	4
CBX5	5.20E-19	1.08E-17	2
BNC2	5.51E-19	1.14E-17	4
LUZP1	5.77E-19	1.20E-17	2
CADM1	6.00E-19	1.24E-17	2
SEC62	6.08E-19	1.26E-17	4
SERPINH1	6.47E-19	1.34E-17	2
FOSB	6.97E-19	1.44E-17	1
ELOB	7.11E-19	1.47E-17	4
HP1BP3	7.16E-19	1.47E-17	1
CAMK2N1	7.47E-19	1.54E-17	2
DDX17	7.86E-19	1.62E-17	2
RASGEF1B	8.34E-19	1.71E-17	2
EEF2K	8.43E-19	1.73E-17	1
SLC30A1	9.13E-19	1.87E-17	2
ANO9	9.12E-19	1.87E-17	2
MYO1C	9.17E-19	1.87E-17	4
HMMR	9.43E-19	1.92E-17	2
RHOD	1.00E-18	2.04E-17	4
RHOB	1.03E-18	2.11E-17	4
LRRFIP2	1.16E-18	2.36E-17	3
USP16	1.32E-18	2.69E-17	2
CFLAR	1.38E-18	2.80E-17	2
NDUFA4L2	1.59E-18	3.22E-17	3
LOC105616374	1.60E-18	3.24E-17	2
AHNAK2	1.70E-18	3.44E-17	2
STXBP2	1.72E-18	3.48E-17	2
SIK1	1.76E-18	3.56E-17	2
FOS	1.83E-18	3.69E-17	2
HTATIP2	1.85E-18	3.72E-17	2
RAB25	1.87E-18	3.75E-17	2
PTK2B	2.01E-18	4.04E-17	4
DNAJB6	2.11E-18	4.23E-17	2
LIMK2	2.17E-18	4.34E-17	2
MYCBP2	2.25E-18	4.51E-17	2
PICALM	2.27E-18	4.53E-17	2
KMT2C	2.54E-18	5.06E-17	4
LOC101118100	2.89E-18	5.76E-17	2
ACTG2	2.91E-18	5.80E-17	3
CDKN1A	3.05E-18	6.07E-17	3
C14H19orf33	3.31E-18	6.57E-17	4
DHRS7	3.55E-18	7.05E-17	1
ROMO1	3.65E-18	7.24E-17	3
LOC114113364	3.82E-18	7.57E-17	4
ITGB1	4.18E-18	8.26E-17	3
SLC25A37	4.26E-18	8.41E-17	2
CPM	4.65E-18	9.18E-17	1
NOLC1	5.15E-18	1.02E-16	2
TNIP1	5.22E-18	1.03E-16	2
BCL11A	5.32E-18	1.05E-16	2
COL4A1	5.59E-18	1.10E-16	2
PACSIN2	5.65E-18	1.11E-16	2
IL34	5.98E-18	1.17E-16	2
RBMS2	6.22E-18	1.22E-16	2
CPNE3	6.46E-18	1.26E-16	2
KCTD10	6.66E-18	1.30E-16	2
ELOVL7	6.96E-18	1.36E-16	2
MAT2A	7.35E-18	1.43E-16	2
PLCG1	7.56E-18	1.47E-16	4
NOCT	7.58E-18	1.47E-16	3
CARS	7.62E-18	1.48E-16	1
LOC101121538	7.68E-18	1.49E-16	1
BTF3	7.85E-18	1.52E-16	2
ARL15	7.90E-18	1.53E-16	4
SRSF4	7.97E-18	1.54E-16	2
EPAS1	8.15E-18	1.57E-16	4
HMGB1	8.66E-18	1.67E-16	3
LOC101117583	1.13E-17	2.17E-16	1
RPL5	1.14E-17	2.20E-16	1
TRABD	1.21E-17	2.32E-16	2
HBB	1.22E-17	2.35E-16	1
STARD10	1.24E-17	2.38E-16	1
SF3B5	1.26E-17	2.42E-16	4
EPHB4	1.27E-17	2.43E-16	1
LOC105603125	1.28E-17	2.45E-16	2
LOXL1	1.39E-17	2.65E-16	1
ECHS1	1.44E-17	2.74E-16	2
COL12A1	1.53E-17	2.92E-16	3
BLZF1	1.53E-17	2.92E-16	1
EIF3K	1.55E-17	2.95E-16	1
NDUFS5	1.55E-17	2.95E-16	1
NDUFA3	1.59E-17	3.02E-16	1
GAPDH	1.60E-17	3.04E-16	2
TCF7L1	1.77E-17	3.35E-16	2
DSC2	1.77E-17	3.35E-16	2
STK40	1.86E-17	3.52E-16	2
DAG1	1.98E-17	3.74E-16	1
HSPA8	2.10E-17	3.96E-16	2
LOC101101851	2.14E-17	4.03E-16	2
PLEC	2.21E-17	4.15E-16	2
ZFAND6	2.21E-17	4.15E-16	2
FAM20C	2.21E-17	4.15E-16	2
CSRP1	2.22E-17	4.17E-16	2
ARHGAP28	2.34E-17	4.38E-16	2
IVNS1ABP	2.49E-17	4.66E-16	3
GGH	2.79E-17	5.21E-16	2
DEGS2	2.89E-17	5.39E-16	2
NFIA	3.46E-17	6.45E-16	2
ITGB4	3.47E-17	6.46E-16	2
SSBP3	3.56E-17	6.62E-16	2
EMP3	3.61E-17	6.72E-16	2
LOC101119050	3.62E-17	6.73E-16	2
FZD7	3.65E-17	6.77E-16	1
CALR	3.81E-17	7.07E-16	2
CPQ	3.96E-17	7.33E-16	4
CKS2	4.00E-17	7.39E-16	3
FADS6	4.00E-17	7.39E-16	2
CAMSAP3	4.23E-17	7.80E-16	4
CKAP5	4.83E-17	8.90E-16	2
SEMA5A	4.95E-17	9.11E-16	2
CBS	4.99E-17	9.17E-16	3
ZNF618	5.09E-17	9.35E-16	2
CTNNAL1	5.17E-17	9.49E-16	2
ITGAV	5.17E-17	9.49E-16	1
LOC106991783	5.20E-17	9.53E-16	3
EHF	5.51E-17	1.01E-15	1
POLR2E	6.13E-17	1.12E-15	2
FBXO32	6.57E-17	1.20E-15	1
LOC101110095	7.57E-17	1.38E-15	2
ZNF704	7.94E-17	1.45E-15	3
PCDH7	8.31E-17	1.51E-15	2
LOC101116622	8.43E-17	1.53E-15	2
KIF1B	9.27E-17	1.69E-15	2
ARL4D	9.74E-17	1.77E-15	2
PON3	9.99E-17	1.81E-15	2
IL1A	1.04E-16	1.88E-15	4
ARL6IP1	1.05E-16	1.89E-15	2
LOC105603956	1.08E-16	1.96E-15	2
ISM1	1.11E-16	2.01E-15	2
GMPPA	1.13E-16	2.04E-15	3
MRPS18C	1.18E-16	2.13E-15	2
ETS1	1.18E-16	2.13E-15	2
NUMA1	1.35E-16	2.42E-15	2
RASSF9	1.44E-16	2.58E-15	4
INHBA	1.45E-16	2.59E-15	2
MAPK3	1.47E-16	2.64E-15	1
LBR	1.59E-16	2.85E-15	1
LOC101110664	1.62E-16	2.90E-15	1
FH	1.69E-16	3.03E-15	3
MYH14	1.76E-16	3.15E-15	3
UBE2H	1.96E-16	3.50E-15	2
PPP1R14C	2.09E-16	3.72E-15	2
CCN3	2.18E-16	3.87E-15	1
RPL30	2.19E-16	3.90E-15	2
WASF2	2.28E-16	4.05E-15	2
LGALS3BP	2.34E-16	4.15E-15	2
CA12	2.36E-16	4.18E-15	2
SPTAN1	2.42E-16	4.28E-15	2
SHISA4	2.70E-16	4.77E-15	1
PSMA7	2.77E-16	4.89E-15	1
NCAM1	2.77E-16	4.89E-15	1
POLR2G	2.84E-16	5.01E-15	2
ACER1	2.93E-16	5.17E-15	2
USP28	2.95E-16	5.18E-15	2
IL20RA	3.05E-16	5.37E-15	2
LOC114108602	3.07E-16	5.38E-15	1
9-Sep	3.08E-16	5.41E-15	2
PPP1R12A	3.09E-16	5.42E-15	2
CSK	3.21E-16	5.61E-15	1
MRPL41	3.41E-16	5.97E-15	1
CRABP1	3.62E-16	6.32E-15	1
PPID	3.64E-16	6.36E-15	3
LOC114116970	3.83E-16	6.68E-15	2
ERBB3	3.98E-16	6.94E-15	4
H2AFZ	4.01E-16	6.98E-15	3
ERBB2	4.06E-16	7.06E-15	2
FOXC1	4.19E-16	7.28E-15	4
SLC39A10	4.27E-16	7.40E-15	3
ATP6V0E1	4.29E-16	7.44E-15	2
ANKRD35	4.37E-16	7.58E-15	2
COTL1	4.53E-16	7.84E-15	4
RAC1	4.93E-16	8.53E-15	2
INSIG2	4.99E-16	8.62E-15	3
SUN2	5.00E-16	8.62E-15	1
PKIB	5.00E-16	8.62E-15	3
SAMD4B	5.02E-16	8.65E-15	2
S100A9	5.20E-16	8.95E-15	2
THSD1	5.28E-16	9.07E-15	2
LITAF	5.54E-16	9.51E-15	2
CNKSR3	6.48E-16	1.11E-14	2
RXRA	6.88E-16	1.18E-14	1
PSMB6	6.93E-16	1.19E-14	2
DOCK1	6.98E-16	1.19E-14	1
EDF1	7.02E-16	1.20E-14	1
NDUFS7	7.16E-16	1.22E-14	3
SMPDL3B	7.32E-16	1.25E-14	1
MRPS21	8.01E-16	1.37E-14	3
BICDL2	8.25E-16	1.40E-14	1
MOXD1	8.44E-16	1.44E-14	3
PLCD1	8.90E-16	1.51E-14	1
ABCE1	8.93E-16	1.52E-14	1
LOC105608205	9.00E-16	1.53E-14	1
FKBP4	9.10E-16	1.54E-14	2
LOC101111528	9.55E-16	1.62E-14	3
AHCYL2	9.90E-16	1.67E-14	1
ZNF750	1.02E-15	1.72E-14	4
LOC105607169	1.08E-15	1.82E-14	2
PSMB9	1.11E-15	1.87E-14	3
CD82	1.21E-15	2.04E-14	3
PRR13	1.22E-15	2.05E-14	2
CDHR2	1.23E-15	2.07E-14	2
MAP4K4	1.24E-15	2.08E-14	2
ZBTB7C	1.24E-15	2.08E-14	1
TMEM126A	1.26E-15	2.11E-14	2
CAPNS1	1.28E-15	2.14E-14	1
LOC101122400	1.38E-15	2.31E-14	2
LRRC1	1.40E-15	2.34E-14	2
FURIN	1.46E-15	2.43E-14	2
NAPRT	1.48E-15	2.46E-14	2
BICD2	1.54E-15	2.57E-14	3
CNDP2	1.60E-15	2.67E-14	2
NCKAP1	1.74E-15	2.89E-14	2
MICAL1	1.82E-15	3.03E-14	4
NFKBIA	1.85E-15	3.07E-14	1
MRPS24	1.88E-15	3.12E-14	2
AQP9	1.89E-15	3.13E-14	1
EEF1A1	1.89E-15	3.13E-14	1
MPP1	1.94E-15	3.20E-14	2
LMO7	1.97E-15	3.26E-14	3
SLCO5A1	1.99E-15	3.28E-14	2
NCOA5	1.99E-15	3.28E-14	2
CCNL1	2.07E-15	3.42E-14	2
PDZK1IP1	2.09E-15	3.43E-14	3
RAB3IP	2.30E-15	3.79E-14	2
DNAJB4	2.51E-15	4.12E-14	2
PQLC3	2.53E-15	4.14E-14	2
LRRC8A	2.53E-15	4.15E-14	2
ZC3H12A	2.57E-15	4.21E-14	2
ITGA2	2.61E-15	4.27E-14	2
MXD4	2.72E-15	4.45E-14	1
SEPHS2	2.74E-15	4.47E-14	2
TNS4	2.75E-15	4.49E-14	2
GPX3	2.91E-15	4.74E-14	2
DENND2C	2.95E-15	4.81E-14	2
KIDINS220	2.96E-15	4.81E-14	2
B3GNT2	2.98E-15	4.85E-14	2
BAZ1A	3.09E-15	5.01E-14	2
TNRC6A	3.09E-15	5.01E-14	2
NRIP1	3.20E-15	5.19E-14	1
CCDC85B	3.57E-15	5.79E-14	2
ST6GAL1	3.63E-15	5.88E-14	2
LOC101105495	3.68E-15	5.95E-14	2
PDLIM2	3.91E-15	6.31E-14	2
STAG1	4.07E-15	6.56E-14	2
NPEPPS	4.11E-15	6.63E-14	2
BBX	4.23E-15	6.81E-14	2
MRTFA	4.38E-15	7.05E-14	2
JAG2	4.47E-15	7.18E-14	1
NPM3	4.57E-15	7.33E-14	2
CDCP1	4.73E-15	7.59E-14	3
DNAJC7	5.12E-15	8.21E-14	2
STAT6	5.31E-15	8.50E-14	2
CELSR2	5.75E-15	9.19E-14	2
SVIL	5.75E-15	9.19E-14	2
HSD17B4	5.82E-15	9.30E-14	2
INHBB	5.94E-15	9.47E-14	3
TSPAN2	6.27E-15	1.00E-13	1
SPINT1	6.50E-15	1.03E-13	2
PDGFA	6.67E-15	1.06E-13	3
TMEM265	6.68E-15	1.06E-13	2
SOCS2	6.74E-15	1.07E-13	1
WLS	6.80E-15	1.08E-13	2
COL7A1	6.86E-15	1.09E-13	1
FADS1	6.93E-15	1.10E-13	2
CRNN	7.11E-15	1.13E-13	2
SERINC3	7.16E-15	1.13E-13	2
PLXDC2	7.62E-15	1.20E-13	3
RBP4	7.69E-15	1.21E-13	1
RPS25	7.85E-15	1.24E-13	2
YAP1	8.20E-15	1.29E-13	3
ACTN4	8.60E-15	1.35E-13	1
SNRPD1	9.36E-15	1.47E-13	2
RAB15	1.03E-14	1.62E-13	2
CNN1	1.04E-14	1.63E-13	1
LOC101102541	1.06E-14	1.67E-13	1
HDAC1	1.07E-14	1.67E-13	2
KLF2	1.07E-14	1.67E-13	2
SPINT2	1.08E-14	1.69E-13	1
SLC25A39	1.09E-14	1.70E-13	2
EFNA3	1.10E-14	1.72E-13	2
ABI1	1.12E-14	1.75E-13	1
LOC114118232	1.15E-14	1.79E-13	3
TBX1	1.19E-14	1.85E-13	1
FGFR2	1.20E-14	1.87E-13	2
NUAK1	1.23E-14	1.91E-13	2
BCL10	1.32E-14	2.05E-13	2
NLRX1	1.32E-14	2.05E-13	1
BTG3	1.33E-14	2.07E-13	2
MYO10	1.36E-14	2.10E-13	1
TIMM8A	1.37E-14	2.12E-13	2
MYO1D	1.45E-14	2.24E-13	1
MRPL13	1.49E-14	2.30E-13	4
C5H5orf15	1.49E-14	2.30E-13	2
SLC12A2	1.50E-14	2.31E-13	1
MTDH	1.57E-14	2.42E-13	1
TRMT112	1.62E-14	2.50E-13	2
ABCA2	1.69E-14	2.60E-13	2
TPBG	1.77E-14	2.72E-13	4
CXCL16	1.79E-14	2.74E-13	2
CTBP2	1.84E-14	2.82E-13	1
NUP210	1.88E-14	2.89E-13	2
MPZL2	1.94E-14	2.97E-13	2
ETAA1	2.03E-14	3.10E-13	2
SKI	2.04E-14	3.12E-13	1
MRPL11	2.17E-14	3.32E-13	2
PPP1R3C	2.26E-14	3.44E-13	2
GAB1	2.42E-14	3.69E-13	1
MRPL23	2.73E-14	4.17E-13	1
LOC101118849	2.76E-14	4.20E-13	1
ELF3	2.80E-14	4.26E-13	2
LOC101115420	2.82E-14	4.28E-13	4
SAFB	2.91E-14	4.41E-13	1
PHB2	2.95E-14	4.48E-13	1
HNRNPA1	3.01E-14	4.56E-13	3
NDFIP2	3.38E-14	5.12E-13	2
IRX3	3.43E-14	5.19E-13	1
SLC35B1	3.44E-14	5.20E-13	2
SMAD4	3.45E-14	5.20E-13	1
MCRIP2	3.57E-14	5.39E-13	3
LPCAT3	3.61E-14	5.44E-13	4
AURKB	3.61E-14	5.44E-13	1
PDAP1	3.64E-14	5.47E-13	4
YWHAQ	3.96E-14	5.96E-13	1
CCT4	4.09E-14	6.14E-13	2
LOC101108092	4.15E-14	6.23E-13	2
PCGF2	4.19E-14	6.29E-13	4
CFL2	4.20E-14	6.29E-13	3
CRCT1	4.22E-14	6.32E-13	4
ADH5	4.33E-14	6.47E-13	2
MXRA5	4.52E-14	6.76E-13	1
MTCH2	4.55E-14	6.80E-13	2
AK3	4.68E-14	6.98E-13	2
ZMYND11	4.69E-14	7.00E-13	2
WNK1	4.77E-14	7.10E-13	2
N4BP2L2	4.82E-14	7.17E-13	2
C1R	4.95E-14	7.36E-13	3
PPT2	5.30E-14	7.87E-13	2
ILVBL	5.33E-14	7.92E-13	1
PPP1R14B	5.55E-14	8.23E-13	4
CCND1	5.64E-14	8.36E-13	2
GJB3	5.68E-14	8.40E-13	3
PLXNA2	5.68E-14	8.40E-13	2
KCTD1	5.78E-14	8.54E-13	2
OSBPL8	5.91E-14	8.72E-13	2
STBD1	5.92E-14	8.74E-13	2
CROT	5.94E-14	8.76E-13	1
NDUFB1	5.98E-14	8.80E-13	3
CD44	6.00E-14	8.83E-13	1
EIF2S3	6.04E-14	8.88E-13	3
LOC114117983	6.09E-14	8.94E-13	2
LOC105606593	6.24E-14	9.16E-13	2
TNRC18	6.26E-14	9.19E-13	1
ATP5MF	6.31E-14	9.25E-13	1
SET	6.56E-14	9.61E-13	2
GNAI1	6.74E-14	9.86E-13	2
PPIC	6.75E-14	9.88E-13	2
CUL7	6.90E-14	1.01E-12	2
LOC101122123	7.05E-14	1.03E-12	2
EXT1	7.23E-14	1.05E-12	2
QKI	7.29E-14	1.06E-12	2
TMPRSS4	7.35E-14	1.07E-12	2
TMEM164	7.66E-14	1.11E-12	3
ELAC2	7.80E-14	1.13E-12	3
MREG	7.83E-14	1.14E-12	2
SP3	7.89E-14	1.15E-12	2
SLC5A9	7.92E-14	1.15E-12	2
BDH2	8.02E-14	1.16E-12	2
PTPN21	8.10E-14	1.17E-12	2
ACYP1	8.37E-14	1.21E-12	2
SQOR	8.41E-14	1.22E-12	1
MEMO1	8.95E-14	1.29E-12	3
CLTC	9.08E-14	1.31E-12	2
ZNF644	9.63E-14	1.39E-12	2
LOC101114909	9.71E-14	1.40E-12	2
IRF7	9.77E-14	1.41E-12	2
FAM13A	1.02E-13	1.46E-12	3
MFHAS1	1.02E-13	1.47E-12	3
HADH	1.05E-13	1.50E-12	2
ABHD12	1.06E-13	1.52E-12	2
OCLN	1.06E-13	1.52E-12	3
LOC114109324	1.14E-13	1.64E-12	1
DDIT4	1.17E-13	1.68E-12	2
PTPRK	1.22E-13	1.75E-12	2
SORL1	1.23E-13	1.76E-12	2
RBFOX2	1.24E-13	1.77E-12	2
HAS1	1.31E-13	1.87E-12	3
JMY	1.33E-13	1.89E-12	2
RABGEF1	1.34E-13	1.91E-12	3
POLB	1.36E-13	1.94E-12	2
TENM4	1.42E-13	2.02E-12	2
NFE2L2	1.42E-13	2.02E-12	2
BCL2L13	1.43E-13	2.03E-12	2
PPP2R3A	1.45E-13	2.05E-12	2
CLIP4	1.59E-13	2.25E-12	2
ATXN3	1.59E-13	2.26E-12	2
DUSP10	1.64E-13	2.32E-12	2
ERRFI1	1.78E-13	2.51E-12	4
HOXC6	1.79E-13	2.52E-12	1
EIF3G	1.79E-13	2.52E-12	2
BCL11B	1.86E-13	2.63E-12	1
RPS19BP1	1.86E-13	2.63E-12	2
ZBTB44	1.88E-13	2.64E-12	1
ACOT9	1.92E-13	2.70E-12	2
WNT11	2.03E-13	2.85E-12	3
CDC42EP3	2.11E-13	2.97E-12	2
LOC101120043	2.16E-13	3.03E-12	2
ABI3BP	2.19E-13	3.07E-12	2
SPINK7	2.22E-13	3.11E-12	2
FZD2	2.27E-13	3.17E-12	3
HS3ST6	2.42E-13	3.39E-12	2
CTNNBIP1	2.59E-13	3.61E-12	2
OXR1	2.63E-13	3.68E-12	3
SYNGR2	2.66E-13	3.72E-12	2
LOC114117545	2.68E-13	3.74E-12	2
RAB27B	2.69E-13	3.75E-12	2
PALMD	2.72E-13	3.79E-12	1
RPS26	2.74E-13	3.81E-12	2
LOC105605445	2.80E-13	3.89E-12	2
LLGL2	2.82E-13	3.92E-12	3
CCDC186	2.84E-13	3.94E-12	2
UBXN4	2.88E-13	3.99E-12	2
IL6ST	2.90E-13	4.02E-12	1
RPL19	2.93E-13	4.05E-12	2
DYRK1A	3.05E-13	4.21E-12	4
CDCA8	3.09E-13	4.28E-12	4
CREM	3.22E-13	4.45E-12	3
SLC25A24	3.25E-13	4.49E-12	3
ANKS1A	3.33E-13	4.59E-12	2
VCL	3.38E-13	4.65E-12	2
IDS	3.38E-13	4.65E-12	2
LOC114109996	3.40E-13	4.67E-12	2
BST-2A	3.41E-13	4.68E-12	2
NOTCH3	3.52E-13	4.83E-12	2
CSPG4	3.63E-13	4.99E-12	1
PSMB1	3.68E-13	5.05E-12	2
GALNT1	3.75E-13	5.14E-12	1
PRICKLE4	3.80E-13	5.20E-12	4
TUBB4B	3.99E-13	5.46E-12	2
LOC101115640	4.15E-13	5.67E-12	4
SIVA1	4.19E-13	5.72E-12	2
SESN3	4.29E-13	5.86E-12	3
GPHA2	4.36E-13	5.94E-12	2
MXD1	4.41E-13	6.01E-12	2
ARID5A	4.55E-13	6.19E-12	2
TMBIM6	4.89E-13	6.66E-12	2
LOC101117229	4.90E-13	6.66E-12	2
LOC101105400	5.09E-13	6.92E-12	1
PSMG4	5.15E-13	7.00E-12	2
FLOT2	5.27E-13	7.14E-12	4
EZR	5.31E-13	7.20E-12	1
LOC114118384	5.64E-13	7.64E-12	2
ADAM15	5.87E-13	7.94E-12	2
USP2	5.88E-13	7.96E-12	1
TRAP1	6.14E-13	8.30E-12	1
ALDH18A1	6.41E-13	8.66E-12	2
GLO1	6.42E-13	8.67E-12	2
DSC1	6.68E-13	9.00E-12	2
CASP14	6.95E-13	9.36E-12	2
CMBL	7.28E-13	9.80E-12	2
NEBL	7.32E-13	9.84E-12	2
PHF3	7.34E-13	9.86E-12	2
PLSCR3	7.37E-13	9.90E-12	1
EIF3F	7.41E-13	9.94E-12	3
ACP5	7.70E-13	1.03E-11	2
ZNF280D	7.70E-13	1.03E-11	2
ZFYVE21	7.90E-13	1.06E-11	2
AKAP2	7.98E-13	1.07E-11	1
TNFRSF13B	8.25E-13	1.10E-11	2
EPHA4	8.53E-13	1.14E-11	2
B4GALT2	9.35E-13	1.25E-11	2
MAPKAPK2	1.00E-12	1.34E-11	2
IGF1R	1.05E-12	1.40E-11	2
CHL1	1.15E-12	1.53E-11	2
CTNND1	1.18E-12	1.57E-11	2
C5H19orf66	1.20E-12	1.59E-11	2
CISH	1.21E-12	1.61E-11	1
DERL1	1.23E-12	1.64E-11	2
ARHGAP35	1.28E-12	1.69E-11	2
EPS8L2	1.29E-12	1.72E-11	3
SNRNP25	1.30E-12	1.72E-11	1
RPL26	1.30E-12	1.72E-11	4
PCLAF	1.30E-12	1.72E-11	2
TACC2	1.33E-12	1.76E-11	2
UHRF1BP1L	1.37E-12	1.82E-11	3
LOC101106558	1.42E-12	1.87E-11	2
MAF	1.45E-12	1.91E-11	4
MDH1	1.50E-12	1.97E-11	2
HEXB	1.53E-12	2.01E-11	3
PITHD1	1.54E-12	2.03E-11	2
CASK	1.57E-12	2.07E-11	4
CCND2	1.61E-12	2.11E-11	2
SRF	1.61E-12	2.12E-11	2
TRIP12	1.64E-12	2.15E-11	2
MET	1.65E-12	2.16E-11	2
B3GNT8	1.76E-12	2.31E-11	2
LOC114108811	1.78E-12	2.33E-11	1
PSMD13	1.79E-12	2.33E-11	2
ZMIZ1	1.79E-12	2.34E-11	2
LOC114117869	1.82E-12	2.37E-11	1
CD24	1.84E-12	2.40E-11	2
GCLC	1.88E-12	2.45E-11	1
GMCL1	1.92E-12	2.50E-11	4
LOC101115083	1.93E-12	2.51E-11	2
MYOF	1.96E-12	2.55E-11	2
SRPK2	1.98E-12	2.57E-11	2
OBSL1	1.99E-12	2.59E-11	2
PTPN23	2.17E-12	2.82E-11	2
RBBP8	2.20E-12	2.85E-11	1
CRYM	2.23E-12	2.88E-11	1
SEM1	2.29E-12	2.96E-11	2
EHD2	2.39E-12	3.09E-11	2
TPPP3	2.40E-12	3.11E-11	2
LEMD2	2.41E-12	3.11E-11	2
ZC3H11A	2.47E-12	3.20E-11	4
CNN2	2.56E-12	3.31E-11	2
CELF1	2.58E-12	3.33E-11	2
WWTR1	2.70E-12	3.48E-11	2
COL4A2	2.80E-12	3.60E-11	2
C20H6orf132	2.84E-12	3.65E-11	2
RAB43	2.95E-12	3.79E-11	3
GARS	2.97E-12	3.82E-11	2
FAM129B	3.10E-12	3.98E-11	2
DHRS3	3.13E-12	4.02E-11	2
ZFC3H1	3.27E-12	4.19E-11	2
LSR	3.28E-12	4.19E-11	2
TENT5B	3.46E-12	4.43E-11	2
INKA2	3.51E-12	4.49E-11	3
ADGRG1	3.52E-12	4.50E-11	1
MSRB1	3.53E-12	4.51E-11	2
CDC42SE2	3.64E-12	4.64E-11	2
BBIP1	3.72E-12	4.75E-11	2
ZRANB1	3.73E-12	4.75E-11	2
FOXO1	3.95E-12	5.03E-11	2
BTBD6	4.08E-12	5.19E-11	2
LDB1	4.24E-12	5.40E-11	2
ATF7IP	4.27E-12	5.42E-11	2
KLF6	4.52E-12	5.74E-11	1
GPR157	4.59E-12	5.82E-11	2
ERGIC1	4.76E-12	6.02E-11	1
PPP1CA	4.75E-12	6.02E-11	3
BRAF	4.79E-12	6.06E-11	2
SERINC5	4.79E-12	6.06E-11	2
CACTIN	4.84E-12	6.12E-11	2
EMC10	5.15E-12	6.50E-11	2
PHF2	5.26E-12	6.64E-11	1
PPIA	5.28E-12	6.66E-11	2
GNB1	5.59E-12	7.05E-11	4
TES	5.68E-12	7.15E-11	2
COL1A1	5.68E-12	7.15E-11	2
PAFAH1B1	6.14E-12	7.73E-11	2
SCNN1A	6.22E-12	7.82E-11	2
FAM83G	6.23E-12	7.82E-11	2
MANSC1	6.27E-12	7.87E-11	4
FKBP5	6.50E-12	8.15E-11	2
CHMP4B	6.66E-12	8.35E-11	4
YY1	6.87E-12	8.61E-11	2
ERBIN	6.93E-12	8.67E-11	2
CCDC6	7.18E-12	8.97E-11	3
RNF145	7.54E-12	9.43E-11	2
SHOC2	7.58E-12	9.46E-11	1
RAB34	7.68E-12	9.58E-11	2
B3GALT4	7.69E-12	9.58E-11	2
IRX5	7.80E-12	9.72E-11	2
PIK3R1	7.84E-12	9.76E-11	4
ITGB3BP	7.85E-12	9.77E-11	2
ATG4D	8.07E-12	1.00E-10	2
DOT1L	8.08E-12	1.00E-10	4
RPA3	8.10E-12	1.01E-10	1
NME3	8.15E-12	1.01E-10	2
NIPAL2	8.22E-12	1.02E-10	2
PNPLA2	8.36E-12	1.04E-10	2
DGCR8	8.55E-12	1.06E-10	2
CMAS	8.60E-12	1.06E-10	2
EFNA4	8.66E-12	1.07E-10	3
DOK4	8.68E-12	1.07E-10	2
UBA1	8.89E-12	1.10E-10	1
LOC101122608	8.91E-12	1.10E-10	1
DESI2	8.98E-12	1.11E-10	2
TMC6	9.28E-12	1.14E-10	1
PAM16	9.72E-12	1.20E-10	3
BAZ2B	9.82E-12	1.21E-10	1
RSL1D1	1.02E-11	1.25E-10	4
LOC443015	1.02E-11	1.25E-10	3
VKORC1	1.02E-11	1.26E-10	2
SPTBN2	1.03E-11	1.26E-10	1
EIF3L	1.13E-11	1.39E-10	2
PLA2G7	1.14E-11	1.40E-10	2
NEXN	1.15E-11	1.40E-10	2
TBL1XR1	1.15E-11	1.41E-10	2
BOC	1.16E-11	1.42E-10	2
ATRX	1.17E-11	1.43E-10	2
ZCCHC8	1.19E-11	1.45E-10	2
LOC114113226	1.22E-11	1.48E-10	1
EMC6	1.28E-11	1.57E-10	1
LOC106990434	1.34E-11	1.63E-10	1
TRIAP1	1.35E-11	1.64E-10	4
SGO2	1.35E-11	1.65E-10	2
ZSWIM8	1.36E-11	1.65E-10	2
LOC114117978	1.39E-11	1.69E-10	2
NQO2	1.41E-11	1.71E-10	2
LOC114117254	1.44E-11	1.75E-10	2
SERPINB10	1.45E-11	1.75E-10	2
SLCO3A1	1.47E-11	1.79E-10	1
ASNA1	1.49E-11	1.80E-10	2
BIRC3	1.49E-11	1.80E-10	2
CLDN8	1.50E-11	1.81E-10	3
TMEM54	1.50E-11	1.81E-10	3
BLMH	1.52E-11	1.83E-10	2
KMT2A	1.53E-11	1.85E-10	2
CORO1C	1.53E-11	1.85E-10	1
RABGGTB	1.54E-11	1.86E-10	2
LOC101108528	1.54E-11	1.86E-10	2
GAK	1.58E-11	1.91E-10	1
TNFRSF19	1.60E-11	1.92E-10	2
DIAPH1	1.69E-11	2.03E-10	2
CLINT1	1.71E-11	2.06E-10	2
FGFBP1	1.71E-11	2.06E-10	2
ARHGEF2	1.74E-11	2.08E-10	1
LOC114116178	1.79E-11	2.15E-10	2
MAP2K7	1.81E-11	2.16E-10	2
TJP2	1.85E-11	2.22E-10	2
ZNF292	1.89E-11	2.26E-10	1
DPP4	1.89E-11	2.26E-10	2
METTL17	1.90E-11	2.26E-10	2
RHBDD2	1.99E-11	2.37E-10	2
SEC11C	2.03E-11	2.42E-10	4
NT5C2	2.04E-11	2.43E-10	2
PDK4	2.14E-11	2.54E-10	1
WDR76	2.15E-11	2.56E-10	4
EXOSC2	2.19E-11	2.60E-10	2
NFKB1	2.21E-11	2.62E-10	2
IFIT5	2.21E-11	2.63E-10	2
LUC7L	2.22E-11	2.64E-10	2
POLR3GL	2.23E-11	2.64E-10	2
LOC101108705	2.28E-11	2.71E-10	2
KIF1C	2.41E-11	2.85E-10	2
SKAP2	2.42E-11	2.86E-10	2
AMDHD2	2.42E-11	2.86E-10	3
FASN	2.56E-11	3.02E-10	3
IMPDH1	2.61E-11	3.08E-10	1
LOC114116858	2.64E-11	3.11E-10	2
PAM	2.66E-11	3.14E-10	2
HR	2.67E-11	3.14E-10	2
PFKFB3	2.71E-11	3.20E-10	3
PPP2CB	2.76E-11	3.25E-10	1
ATP5PF	2.82E-11	3.31E-10	2
STIM1	2.94E-11	3.45E-10	1
LOC105616344	2.94E-11	3.46E-10	2
ILK	3.04E-11	3.57E-10	2
DCAF5	3.13E-11	3.67E-10	1
KLF13	3.17E-11	3.72E-10	1
CXADR	3.34E-11	3.91E-10	2
OCIAD2	3.42E-11	4.01E-10	3
ACADVL	3.51E-11	4.10E-10	2
MATN2	3.52E-11	4.11E-10	2
ZNF148	3.62E-11	4.23E-10	2
CHP2	3.68E-11	4.30E-10	2
LOC101119379	3.69E-11	4.31E-10	2
LOC114117354	3.70E-11	4.32E-10	2
ILDR1	3.76E-11	4.38E-10	2
PLEKHG3	3.84E-11	4.48E-10	4
TMEM158	3.88E-11	4.51E-10	1
SERPINE2	3.90E-11	4.54E-10	2
RAB14	3.95E-11	4.59E-10	2
GALNT2	3.96E-11	4.60E-10	1
EMID1	3.96E-11	4.60E-10	2
STAP2	4.01E-11	4.65E-10	2
LOC101104012	4.06E-11	4.70E-10	2
GOLGA4	4.08E-11	4.72E-10	2
ERO1A	4.09E-11	4.74E-10	2
IRF9	4.19E-11	4.84E-10	2
LFNG	4.21E-11	4.86E-10	2
CIR1	4.23E-11	4.89E-10	4
DEK	4.32E-11	4.98E-10	2
TGFBI	4.38E-11	5.05E-10	1
TOMM22	4.48E-11	5.16E-10	2
PAPLN	4.48E-11	5.16E-10	2
LOC101103771	4.54E-11	5.22E-10	1
PRMT1	4.56E-11	5.25E-10	2
TRIO	4.57E-11	5.25E-10	2
ALKAL2	4.60E-11	5.29E-10	2
SIAH1	4.74E-11	5.45E-10	3
MKNK1	4.88E-11	5.60E-10	2
PCF11	5.03E-11	5.77E-10	1
STEAP2	5.06E-11	5.79E-10	2
LOC101105208	5.16E-11	5.91E-10	1
NAP1L1	5.18E-11	5.93E-10	3
CHCHD7	5.20E-11	5.95E-10	4
HMGB2	5.32E-11	6.08E-10	2
ZDHHC3	5.34E-11	6.10E-10	3
LOC101113317	5.43E-11	6.20E-10	1
FAM104A	5.47E-11	6.24E-10	2
PDZD2	5.48E-11	6.25E-10	2
KLK12	5.54E-11	6.31E-10	4
FKBP9	5.57E-11	6.34E-10	3
FOXP1	5.58E-11	6.35E-10	2
SIRPA	5.71E-11	6.50E-10	1
LOC101104787	5.76E-11	6.55E-10	2
TAGLN2	5.89E-11	6.68E-10	3
GPC1	5.91E-11	6.71E-10	1
SMIM3	6.10E-11	6.92E-10	1
RPL27	6.13E-11	6.95E-10	2
TPD52	6.14E-11	6.95E-10	2
BDNF	6.17E-11	6.98E-10	1
LOC101106541	6.19E-11	7.00E-10	2
SH3BP4	6.20E-11	7.01E-10	4
ERP44	6.25E-11	7.06E-10	1
EIF3H	6.29E-11	7.10E-10	3
MIA3	6.53E-11	7.37E-10	2
NCOA1	6.70E-11	7.55E-10	2
CIC	6.70E-11	7.55E-10	2
GPR137B	6.83E-11	7.69E-10	2
LMAN1	7.17E-11	8.07E-10	4
SRPX	7.19E-11	8.09E-10	1
CCT3	7.21E-11	8.10E-10	1
GNG10	7.45E-11	8.36E-10	2
ABHD17B	7.50E-11	8.41E-10	2
GRHL1	7.58E-11	8.51E-10	1
TNNI1	7.61E-11	8.53E-10	4
PPP1R18	7.74E-11	8.68E-10	2
VWA1	7.76E-11	8.69E-10	2
KIF13A	7.97E-11	8.92E-10	1
PCDH19	8.10E-11	9.06E-10	2
MICAL3	8.16E-11	9.12E-10	2
SRRM2	8.18E-11	9.13E-10	1
OSTC	8.40E-11	9.38E-10	3
RALB	8.48E-11	9.46E-10	3
TJP3	8.50E-11	9.47E-10	2
F11R	8.55E-11	9.52E-10	2
DIPK2A	8.74E-11	9.72E-10	2
GJB5	8.85E-11	9.84E-10	2
POU2F3	9.05E-11	1.01E-09	1
NT5DC2	9.13E-11	1.01E-09	4
SFPQ	9.31E-11	1.03E-09	2
LANCL1	9.40E-11	1.04E-09	2
HK1	9.42E-11	1.04E-09	4
DEPDC7	9.52E-11	1.05E-09	2
MAP3K4	9.56E-11	1.06E-09	1
NAA10	9.60E-11	1.06E-09	2
CXCR4	9.99E-11	1.10E-09	3
LYPD6B	1.02E-10	1.13E-09	2
CDK19	1.04E-10	1.14E-09	2
MAT1A	1.04E-10	1.15E-09	4
CENPA	1.06E-10	1.16E-09	2
AHSG	1.06E-10	1.17E-09	2
GAS7	1.12E-10	1.23E-09	2
MLLT3	1.19E-10	1.31E-09	2
LOC101110777	1.19E-10	1.31E-09	2
TOLLIP	1.19E-10	1.31E-09	2
SLC2A4RG	1.20E-10	1.31E-09	1
NDUFV2	1.22E-10	1.33E-09	3
CRYBG1	1.22E-10	1.34E-09	3
EPB41L4B	1.22E-10	1.34E-09	3
SFT2D2	1.22E-10	1.34E-09	4
CAVIN3	1.23E-10	1.35E-09	3
MLF2	1.24E-10	1.36E-09	1
RPS19	1.27E-10	1.39E-09	2
AMOTL1	1.27E-10	1.39E-09	4
NUSAP1	1.28E-10	1.39E-09	1
CUTA	1.28E-10	1.40E-09	1
LOC114117880	1.30E-10	1.42E-09	2
LBH	1.35E-10	1.47E-09	2
AFF4	1.36E-10	1.48E-09	2
TRIM25	1.37E-10	1.49E-09	2
TMCC3	1.37E-10	1.50E-09	4
UBE2C	1.39E-10	1.51E-09	1
RNF34	1.40E-10	1.52E-09	2
NXN	1.41E-10	1.53E-09	3
FAM8A1	1.42E-10	1.54E-09	3
MALL	1.44E-10	1.56E-09	3
KRTAP1-3	1.44E-10	1.56E-09	1
VAC14	1.44E-10	1.56E-09	2
NIPBL	1.45E-10	1.58E-09	2
TWSG1	1.49E-10	1.61E-09	2
NAMPT	1.51E-10	1.64E-09	1
LOC114109538	1.52E-10	1.65E-09	1
LOC101122906	1.53E-10	1.65E-09	2
SLC19A2	1.54E-10	1.66E-09	2
PUM1	1.54E-10	1.66E-09	3
EIF3J	1.64E-10	1.77E-09	3
ANKRD11	1.66E-10	1.78E-09	2
ELOVL4	1.67E-10	1.79E-09	2
NFE2L1	1.67E-10	1.80E-09	2
LOC101104176	1.69E-10	1.82E-09	2
5-Sep	1.69E-10	1.82E-09	2
MS4A7	1.69E-10	1.82E-09	2
SCGB1C1	1.70E-10	1.83E-09	1
KARS	1.72E-10	1.84E-09	4
AHCY	1.74E-10	1.87E-09	2
TGFBR1	1.77E-10	1.89E-09	2
TM2D3	1.78E-10	1.91E-09	3
PARM1	1.80E-10	1.93E-09	2
CLDN23	1.82E-10	1.95E-09	2
MICALL1	1.84E-10	1.97E-09	4
MTPN	1.85E-10	1.98E-09	1
SNRPA	1.87E-10	2.00E-09	2
NCK2	2.02E-10	2.16E-09	1
ISYNA1	2.03E-10	2.17E-09	1
MPC2	2.06E-10	2.20E-09	2
KRT2	2.06E-10	2.20E-09	2
PSPH	2.06E-10	2.20E-09	1
SBSPON	2.08E-10	2.21E-09	4
SDHD	2.20E-10	2.34E-09	3
RAB24	2.22E-10	2.36E-09	2
BHLHE22	2.27E-10	2.41E-09	1
NCKAP5L	2.29E-10	2.43E-09	2
CA13	2.31E-10	2.45E-09	3
MED13L	2.33E-10	2.47E-09	2
SREK1	2.34E-10	2.48E-09	2
TCF12	2.35E-10	2.49E-09	1
NDUFA10	2.37E-10	2.51E-09	2
MECP2	2.38E-10	2.52E-09	2
PRSS27	2.41E-10	2.55E-09	3
C1H3orf52	2.43E-10	2.57E-09	2
MARVELD1	2.43E-10	2.57E-09	2
VEGFB	2.44E-10	2.58E-09	2
CREB3L4	2.45E-10	2.58E-09	2
UGP2	2.47E-10	2.60E-09	2
BHLHE41	2.48E-10	2.61E-09	2
VSNL1	2.53E-10	2.66E-09	2
TMC7	2.53E-10	2.67E-09	2
PDIA6	2.54E-10	2.67E-09	1
CCT8	2.67E-10	2.81E-09	2
DAPK3	2.74E-10	2.88E-09	1
B9D1	2.78E-10	2.92E-09	4
KHDRBS1	2.79E-10	2.93E-09	1
KCTD6	2.82E-10	2.96E-09	2
LPP	2.88E-10	3.02E-09	2
CMPK1	2.90E-10	3.04E-09	4
CCNG2	2.94E-10	3.07E-09	3
LRRFIP1	2.95E-10	3.09E-09	1
TIMM17B	2.96E-10	3.09E-09	2
HOOK3	2.97E-10	3.10E-09	2
ADAM17	2.99E-10	3.12E-09	4
SRSF10	3.05E-10	3.18E-09	2
MARK2	3.06E-10	3.19E-09	2
NKTR	3.07E-10	3.20E-09	2
CHD6	3.10E-10	3.23E-09	3
ENDOD1	3.13E-10	3.25E-09	2
TGFBR2	3.16E-10	3.29E-09	4
UBB	3.17E-10	3.30E-09	2
S100A4	3.20E-10	3.33E-09	2
LOC105609822	3.25E-10	3.38E-09	2
MAPK1	3.29E-10	3.41E-09	2
PIK3R2	3.34E-10	3.46E-09	4
NBDY	3.36E-10	3.49E-09	4
DUSP6	3.38E-10	3.51E-09	2
ARL4A	3.39E-10	3.51E-09	3
COG1	3.42E-10	3.53E-09	1
PTPRE	3.48E-10	3.59E-09	2
ETNK1	3.51E-10	3.62E-09	2
DNMT3A	3.62E-10	3.74E-09	2
LMTK3	3.62E-10	3.74E-09	2
SERTAD2	3.63E-10	3.75E-09	1
NAA38	3.71E-10	3.82E-09	2
MED6	3.78E-10	3.89E-09	2
TGM1	3.78E-10	3.89E-09	1
ZPR1	3.81E-10	3.92E-09	2
VRK2	3.85E-10	3.96E-09	2
ZNF34	3.86E-10	3.97E-09	2
SH3RF1	3.89E-10	4.00E-09	2
ATP10A	4.01E-10	4.11E-09	2
FBP1	4.10E-10	4.21E-09	2
LOC101122306	4.12E-10	4.22E-09	2
TMEM259	4.24E-10	4.34E-09	2
STRN4	4.28E-10	4.39E-09	2
PER1	4.34E-10	4.44E-09	2
GGNBP2	4.37E-10	4.47E-09	2
TNFAIP3	4.38E-10	4.48E-09	2
KEAP1	4.48E-10	4.58E-09	2
TCAF1	4.51E-10	4.61E-09	2
IGFBP7	4.61E-10	4.71E-09	3
KLHL25	4.61E-10	4.71E-09	2
PSMF1	4.65E-10	4.74E-09	1
NOP10	4.69E-10	4.78E-09	3
NOTCH2	4.74E-10	4.82E-09	1
LOC114108633	4.78E-10	4.87E-09	2
LOC101117657	4.83E-10	4.92E-09	2
GM2A	4.86E-10	4.94E-09	2
DIP2B	5.08E-10	5.16E-09	2
N4BP2L1	5.08E-10	5.16E-09	1
NUDT5	5.11E-10	5.19E-09	2
NEK7	5.23E-10	5.31E-09	2
GABARAP	5.34E-10	5.41E-09	2
SATB1	5.39E-10	5.46E-09	2
IL17RC	5.44E-10	5.51E-09	1
ADM	5.46E-10	5.53E-09	2
RAD23B	5.55E-10	5.61E-09	3
BOLA2B	5.58E-10	5.64E-09	3
RDH12	5.59E-10	5.64E-09	3
SORBS1	5.62E-10	5.67E-09	2
PTGFRN	5.62E-10	5.67E-09	1
SRSF9	5.75E-10	5.80E-09	2
LOC101112542	5.81E-10	5.85E-09	3
SIDT2	5.82E-10	5.86E-09	2
TOP1	5.83E-10	5.87E-09	4
HMGXB4	5.88E-10	5.91E-09	2
SLC20A1	5.91E-10	5.94E-09	2
SF3B1	5.98E-10	6.01E-09	2
SCAF11	6.08E-10	6.11E-09	2
RHOC	6.12E-10	6.15E-09	2
ABCF2	6.15E-10	6.17E-09	2
TUT4	6.23E-10	6.25E-09	1
ARPC1B	6.24E-10	6.25E-09	1
ANP32B	6.27E-10	6.28E-09	2
MEGF9	6.30E-10	6.30E-09	3
AGPAT2	6.35E-10	6.35E-09	2
MCF2L	6.40E-10	6.40E-09	1
SRM	6.40E-10	6.40E-09	4
ARID4A	6.65E-10	6.64E-09	2
HNRNPL	6.68E-10	6.66E-09	4
PRC1	6.70E-10	6.68E-09	2
KLF11	6.73E-10	6.70E-09	1
C5H19orf53	6.73E-10	6.70E-09	4
HOXC8	6.86E-10	6.83E-09	2
LOC101112291	6.94E-10	6.90E-09	4
SKA2	6.95E-10	6.92E-09	2
SMG1	7.02E-10	6.98E-09	4
PFN1	7.05E-10	7.01E-09	2
NT5DC1	7.17E-10	7.11E-09	1
SLC7A11	7.17E-10	7.11E-09	2
BTBD7	7.26E-10	7.20E-09	3
ESRP2	7.41E-10	7.34E-09	2
NCOA3	7.42E-10	7.35E-09	1
REXO2	7.57E-10	7.49E-09	2
FSTL1	7.72E-10	7.64E-09	2
CTTN	7.79E-10	7.71E-09	2
BAG4	7.80E-10	7.71E-09	2
EFHD2	7.92E-10	7.82E-09	2
LOC101117325	8.00E-10	7.90E-09	4
PDCD5	8.04E-10	7.94E-09	2
CNTFR	8.11E-10	8.00E-09	2
LOC114116088	8.15E-10	8.03E-09	1
RANBP1	8.15E-10	8.03E-09	3
ASB13	8.16E-10	8.04E-09	4
KCNK1	8.21E-10	8.07E-09	2
TNFAIP8	8.23E-10	8.09E-09	1
LOC114110979	8.30E-10	8.16E-09	2
KLF10	8.34E-10	8.20E-09	2
LOC101106121	8.39E-10	8.24E-09	4
LOC101118641	8.41E-10	8.25E-09	4
HNRNPD	8.42E-10	8.26E-09	1
NOB1	8.76E-10	8.58E-09	2
ABHD2	8.78E-10	8.60E-09	2
LARGE2	8.79E-10	8.60E-09	2
SOS1	9.18E-10	8.98E-09	4
NT5C	9.27E-10	9.07E-09	1
RPL23A	9.29E-10	9.08E-09	2
ARMCX3	9.33E-10	9.11E-09	2
ANKH	9.45E-10	9.23E-09	2
CD63	9.50E-10	9.27E-09	4
SOD1	9.54E-10	9.30E-09	1
REPIN1	9.58E-10	9.33E-09	4
LRRCC1	9.80E-10	9.55E-09	1
PMPCA	9.88E-10	9.62E-09	2
PHKB	9.97E-10	9.70E-09	2
WSB2	1.01E-09	9.85E-09	2
ZNF395	1.02E-09	9.89E-09	4
GEM	1.03E-09	1.00E-08	2
LTBP1	1.04E-09	1.01E-08	2
LAMA5	1.05E-09	1.01E-08	2
STAT1	1.05E-09	1.01E-08	3
ALOX12	1.06E-09	1.03E-08	2
DAP	1.07E-09	1.03E-08	4
FXR1	1.08E-09	1.04E-08	3
CREBBP	1.08E-09	1.05E-08	1
RFC2	1.10E-09	1.06E-08	4
KIF23	1.10E-09	1.06E-08	3
CHMP2B	1.14E-09	1.10E-08	3
SEMA3E	1.14E-09	1.10E-08	2
EGLN1	1.14E-09	1.10E-08	2
LOC105616444	1.15E-09	1.11E-08	1
YARS	1.18E-09	1.14E-08	2
FBXO7	1.20E-09	1.15E-08	3
CPT1A	1.21E-09	1.17E-08	2
ELF1	1.21E-09	1.17E-08	2
RAB5B	1.22E-09	1.17E-08	4
SSBP2	1.22E-09	1.17E-08	1
MRPL57	1.26E-09	1.21E-08	1
PFDN6	1.28E-09	1.23E-08	2
ASXL1	1.29E-09	1.24E-08	4
MAPRE1	1.29E-09	1.24E-08	4
PFDN5	1.33E-09	1.27E-08	3
TARS	1.33E-09	1.28E-08	1
SNRPF	1.33E-09	1.28E-08	2
CYLD	1.39E-09	1.33E-08	2
MFAP3L	1.40E-09	1.33E-08	3
GCHFR	1.40E-09	1.33E-08	2
INPP1	1.43E-09	1.37E-08	2
LAMB3	1.43E-09	1.37E-08	2
CLOCK	1.44E-09	1.37E-08	2
MVP	1.44E-09	1.38E-08	2
LOC114109630	1.46E-09	1.40E-08	3
FOXO3	1.47E-09	1.40E-08	2
GINM1	1.56E-09	1.49E-08	3
PTPN13	1.57E-09	1.49E-08	2
SPSB3	1.59E-09	1.52E-08	2
NFAT5	1.61E-09	1.53E-08	3
BACH1	1.62E-09	1.54E-08	3
HUWE1	1.65E-09	1.57E-08	1
MSMO1	1.69E-09	1.60E-08	2
LOC101114011	1.72E-09	1.63E-08	3
MAPK12	1.74E-09	1.65E-08	2
ASIP	1.75E-09	1.66E-08	1
4-Sep	1.77E-09	1.67E-08	3
HOXC4	1.77E-09	1.68E-08	2
MED1	1.79E-09	1.70E-08	2
FLRT2	1.81E-09	1.71E-08	2
YPEL2	1.81E-09	1.71E-08	2
ADGRL2	1.89E-09	1.78E-08	3
APMAP	1.90E-09	1.80E-08	2
CHCHD10	1.96E-09	1.85E-08	1
PRDX2	1.97E-09	1.85E-08	2
EPPK1	1.97E-09	1.86E-08	2
BAIAP2	1.98E-09	1.86E-08	2
ARFGAP3	1.99E-09	1.88E-08	3
GSDMA	2.02E-09	1.90E-08	2
PRKD2	2.03E-09	1.91E-08	4
SMARCE1	2.04E-09	1.92E-08	2
MAPK11	2.09E-09	1.96E-08	2
DCAF15	2.09E-09	1.96E-08	3
HOOK1	2.09E-09	1.96E-08	2
LTO1	2.10E-09	1.97E-08	2
SGSM2	2.11E-09	1.98E-08	2
USP7	2.18E-09	2.04E-08	2
MYO6	2.22E-09	2.08E-08	2
CKAP4	2.23E-09	2.09E-08	2
DNAJC12	2.25E-09	2.10E-08	3
P4HA3	2.25E-09	2.10E-08	4
CDCA7	2.26E-09	2.11E-08	3
ATG4B	2.26E-09	2.11E-08	2
TSPAN7	2.28E-09	2.13E-08	2
ATP6V1A	2.30E-09	2.15E-08	3
PLA2G12A	2.31E-09	2.16E-08	1
TKT	2.34E-09	2.18E-08	3
FGF21	2.36E-09	2.19E-08	2
UBE2Q2	2.36E-09	2.20E-08	1
HMOX1	2.37E-09	2.21E-08	4
LOC101104574	2.43E-09	2.26E-08	2
RNF220	2.49E-09	2.32E-08	2
PCGF5	2.51E-09	2.33E-08	2
ST5	2.52E-09	2.34E-08	2
DLST	2.54E-09	2.36E-08	3
CSNK1A1	2.61E-09	2.42E-08	2
SESN1	2.66E-09	2.47E-08	2
MOCS2	2.69E-09	2.49E-08	4
ENKD1	2.72E-09	2.52E-08	4
TFAP2B	2.73E-09	2.53E-08	3
KIAA0930	2.74E-09	2.53E-08	1
SDHB	2.74E-09	2.54E-08	2
UPF2	2.75E-09	2.54E-08	4
KIF22	2.81E-09	2.60E-08	2
UBE2E2	2.81E-09	2.60E-08	1
NDUFA6	2.82E-09	2.60E-08	2
RBM47	2.82E-09	2.60E-08	2
BNIP3L	2.83E-09	2.60E-08	3
PROM2	2.83E-09	2.60E-08	2
NHSL1	2.84E-09	2.61E-08	2
SORT1	2.84E-09	2.61E-08	2
DPYD	2.84E-09	2.61E-08	2
PLEKHG1	2.87E-09	2.64E-08	1
GPT2	2.90E-09	2.66E-08	3
AHI1	2.92E-09	2.68E-08	4
ANXA5	2.96E-09	2.72E-08	2
TSPAN15	2.98E-09	2.74E-08	2
MBD2	3.02E-09	2.77E-08	2
RAPGEF6	3.07E-09	2.81E-08	3
LOC101114537	3.08E-09	2.82E-08	3
CCDC8	3.13E-09	2.87E-08	2
AKAP7	3.20E-09	2.93E-08	3
EIF3B	3.20E-09	2.93E-08	1
LOC105603000	3.21E-09	2.93E-08	2
RHBDF2	3.24E-09	2.96E-08	1
RPLP1	3.27E-09	2.98E-08	2
LONRF1	3.28E-09	2.99E-08	1
TCP1	3.31E-09	3.02E-08	1
C21H11orf98	3.31E-09	3.02E-08	4
PSIP1	3.34E-09	3.04E-08	1
DHDH	3.56E-09	3.24E-08	2
ZNF638	3.56E-09	3.24E-08	4
CENPU	3.62E-09	3.29E-08	2
KIAA2026	3.62E-09	3.29E-08	2
AKAP9	3.64E-09	3.31E-08	3
ATAD2B	3.67E-09	3.33E-08	2
B4GALNT4	3.68E-09	3.34E-08	4
CDH11	3.70E-09	3.36E-08	2
ARID1B	3.71E-09	3.36E-08	2
YTHDC1	3.79E-09	3.44E-08	2
XPC	3.80E-09	3.44E-08	2
KCTD15	3.80E-09	3.44E-08	2
ITPRIP	3.82E-09	3.46E-08	2
ANO6	3.86E-09	3.49E-08	3
PTPN3	3.88E-09	3.51E-08	3
WIPI1	3.88E-09	3.51E-08	4
C14H16orf74	3.89E-09	3.52E-08	2
SCAMP1	3.98E-09	3.60E-08	2
CALCOCO2	4.06E-09	3.66E-08	3
UCHL3	4.10E-09	3.70E-08	4
PTMS	4.11E-09	3.71E-08	2
SUPT5H	4.23E-09	3.81E-08	2
S100A16	4.28E-09	3.85E-08	2
FZD1	4.29E-09	3.86E-08	4
UBN1	4.36E-09	3.92E-08	1
MRPS34	4.47E-09	4.02E-08	2
ANXA11	4.50E-09	4.04E-08	2
GLI2	4.55E-09	4.08E-08	2
ADD1	4.55E-09	4.08E-08	2
ZFAND5	4.59E-09	4.12E-08	1
EXOSC4	4.62E-09	4.14E-08	1
SEL1L3	4.70E-09	4.21E-08	3
TMCO1	4.71E-09	4.22E-08	3
NET1	4.74E-09	4.24E-08	1
FSCN1	4.76E-09	4.26E-08	4
PAPSS1	4.91E-09	4.39E-08	2
CAMTA1	4.93E-09	4.40E-08	2
SMAD1	5.07E-09	4.53E-08	2
RBM5	5.08E-09	4.53E-08	3
UBXN2A	5.15E-09	4.59E-08	1
MFF	5.17E-09	4.61E-08	4
SH3BGRL	5.17E-09	4.61E-08	2
DENND4C	5.22E-09	4.65E-08	2
SMIM5	5.25E-09	4.67E-08	2
PI4KA	5.25E-09	4.68E-08	1
UNG	5.28E-09	4.70E-08	2
EIF4E3	5.30E-09	4.71E-08	2
MLLT6	5.34E-09	4.75E-08	3
SLC40A1	5.36E-09	4.76E-08	4
LOC101113604	5.47E-09	4.85E-08	1
MRPL12	5.62E-09	4.99E-08	4
ORC6	5.64E-09	5.00E-08	2
PDCD7	5.65E-09	5.01E-08	2
TSPAN3	5.66E-09	5.01E-08	2
CCDC88A	5.67E-09	5.02E-08	4
PLEKHO1	5.69E-09	5.04E-08	2
TLE1	5.82E-09	5.15E-08	2
MYZAP	5.86E-09	5.18E-08	1
TMOD3	5.89E-09	5.21E-08	2
IL1RN	5.94E-09	5.25E-08	1
EGFL7	5.96E-09	5.26E-08	2
CUEDC1	5.99E-09	5.28E-08	4
TOP2A	6.06E-09	5.35E-08	2
MAGED1	6.40E-09	5.64E-08	1
OXCT1	6.48E-09	5.71E-08	2
SFMBT1	6.53E-09	5.75E-08	2
CITED2	6.64E-09	5.85E-08	1
EEF1E1	6.67E-09	5.87E-08	2
GCH1	6.68E-09	5.87E-08	2
PCNX4	6.69E-09	5.88E-08	2
ENTPD2	6.70E-09	5.89E-08	2
RND2	6.74E-09	5.92E-08	2
SPAG9	6.89E-09	6.04E-08	2
CD58	6.91E-09	6.06E-08	4
MARCKSL1	6.93E-09	6.07E-08	1
HEYL	7.20E-09	6.30E-08	1
SNRPD3	7.26E-09	6.36E-08	2
LOC101115527	7.28E-09	6.37E-08	2
TMEM65	7.29E-09	6.38E-08	2
PLK3	7.35E-09	6.42E-08	1
SSB	7.36E-09	6.43E-08	2
LOC101117044	7.49E-09	6.54E-08	2
SNX6	7.50E-09	6.55E-08	2
[truncated: 16,163 more rows]
