# Supplementary material for: Single-Cell Transcriptomics Reveals the Molecular Anatomy of Sheep Hair Follicle Heterogeneity and Wool Curvature
Source: Front Cell Dev Biol. 2021 Dec 21;9:800157. doi: 10.3389/fcell.2021.800157 (PMC8724054; doi:10.3389/fcell.2021.800157)
Supplement: Supplementary file 1 [file DataSheet1.zip › Supplementary Figures and Tables/Table S3. Potential ligand-receptor pairs among different cell populations.csv]

Table S3. Potential ligand-receptor pairs among different cell populations.
ligand	ligand resource	receptor	receptor resource
APOE	DF	LRP1	DP
PDGFA	DF	PDGFRA	DP
SERPING1	DF	LRP1	DP
TIMP1	DF	CD63	DP
COL18A1	DF	ITGB1	IFEB
COL7A1	DF	ITGB1	IFEB
GAS6	DF	AXL	IFEB
LAMB3	DF	CD151	IFEB
LAMB3	DF	ITGB1	IFEB
PKM	DF	CD44	IFEB
APOE	DF	LDLR	DF
APOE	DF	LRP5	DF
COL4A1	DF	ITGB1	DF
COL4A5	DF	ITGB1	DF
COL5A2	DF	ITGB1	DF
DKK1	DF	LRP5	DF
FGF1	DF	FGFR1	DF
GAS6	DF	AXL	DF
HSPG2	DF	ITGB1	DF
LAMB3	DF	ITGA6	DF
LAMB3	DF	ITGB1	DF
LAMC1	DF	ITGA6	DF
LAMC1	DF	ITGB1	DF
LGALS3BP	DF	ITGB1	DF
LRPAP1	DF	LDLR	DF
THBS1	DF	ITGA6	DF
THBS1	DF	ITGB1	DF
THBS1	DF	LRP5	DF
THBS1	DF	SDC4	DF
COL1A1	DP	CD44	DF
COL1A1	DP	ITGA1	DF
COL1A1	DP	ITGB1	DF
COL1A2	DP	CD44	DF
COL1A2	DP	ITGA1	DF
COL1A2	DP	ITGB1	DF
COL3A1	DP	ITGB1	DF
COL4A1	DP	ITGA1	DF
COL4A1	DP	ITGB1	DF
COL5A1	DP	ITGA1	DF
COL5A1	DP	ITGB1	DF
COL5A2	DP	ITGA1	DF
COL5A2	DP	ITGB1	DF
COL6A1	DP	ITGA1	DF
COL6A1	DP	ITGB1	DF
COL6A2	DP	ITGA1	DF
COL6A2	DP	ITGB1	DF
COL6A3	DP	ITGA1	DF
COL6A3	DP	ITGB1	DF
CXCL12	DP	ITGB1	DF
CXCL12	DP	SDC4	DF
EDN3	DP	EDNRA	DF
FBLN1	DP	ITGB1	DF
FN1	DP	CD44	DF
FN1	DP	ITGB1	DF
GNAI2	DP	EDNRA	DF
GNAI2	DP	S1PR3	DF
LAMA2	DP	ITGA1	DF
LAMA2	DP	ITGA7	DF
LAMA2	DP	ITGB1	DF
LAMC3	DP	ITGB1	DF
RSPO3	DP	SDC4	DF
TIMP1	DP	CD63	DF
TIMP2	DP	ITGB1	DF
VCAN	DP	CD44	DF
VCAN	DP	ITGB1	DF
VIM	DP	CD44	DF
COL1A1	DP	CD44	DS
COL1A1	DP	ITGA1	DS
COL1A1	DP	ITGB1	DS
COL1A2	DP	CD44	DS
COL1A2	DP	ITGA1	DS
COL1A2	DP	ITGB1	DS
COL3A1	DP	ITGB1	DS
COL4A1	DP	ITGA1	DS
COL4A1	DP	ITGB1	DS
COL5A1	DP	ITGA1	DS
COL5A1	DP	ITGB1	DS
COL5A2	DP	ITGA1	DS
COL5A2	DP	ITGB1	DS
COL6A1	DP	ITGA1	DS
COL6A1	DP	ITGB1	DS
COL6A2	DP	ITGA1	DS
COL6A2	DP	ITGB1	DS
COL6A3	DP	ITGA1	DS
COL6A3	DP	ITGB1	DS
CXCL12	DP	ITGB1	DS
CXCL12	DP	SDC4	DS
EDN3	DP	EDNRA	DS
FBLN1	DP	ITGB1	DS
FN1	DP	CD44	DS
FN1	DP	ITGB1	DS
GNAI2	DP	EDNRA	DS
GNAI2	DP	S1PR3	DS
LAMA2	DP	ITGA1	DS
LAMA2	DP	ITGA7	DS
LAMA2	DP	ITGB1	DS
LAMC3	DP	ITGB1	DS
RSPO3	DP	SDC4	DS
TIMP1	DP	CD63	DS
TIMP2	DP	ITGB1	DS
VCAN	DP	CD44	DS
VCAN	DP	ITGB1	DS
VIM	DP	CD44	DS
COL6A1	DP	ITGA6	HFSC
CXCL12	DP	SDC4	HFSC
DCN	DP	EGFR	HFSC
FN1	DP	ITGA6	HFSC
FN1	DP	SDC2	HFSC
GNAI2	DP	EGFR	HFSC
ICAM1	DP	EGFR	HFSC
LAMA2	DP	ITGA6	HFSC
LAMA2	DP	ITGB4	HFSC
LAMC3	DP	ITGA6	HFSC
LAMC3	DP	ITGB4	HFSC
RSPO3	DP	LGR5	HFSC
RSPO3	DP	SDC4	HFSC
VCAN	DP	EGFR	HFSC
FGF7	DP	FGFR2	Matrix
LAMA2	DP	RPSA	Matrix
APOE	DP	LRP1	DP
CALR	DP	LRP1	DP
EDN3	DP	EDNRA	DP
FGF7	DP	FGFR1	DP
FN1	DP	SDC2	DP
GNAI2	DP	EDNRA	DP
GNAI2	DP	F2R	DP
LRPAP1	DP	LRP1	DP
SERPING1	DP	LRP1	DP
TIMP1	DP	CD63	DP
APOE	DP	LRP1	DP
FGF1	DP	FGFR1	DP
LAMA3	DP	SDC2	DP
LRPAP1	DP	LRP1	DP
PDGFA	DP	PDGFRA	DP
PDGFB	DP	LRP1	DP
PDGFB	DP	PDGFRA	DP
PDGFC	DP	PDGFRA	DP
PDGFD	DP	PDGFRA	DP
PSAP	DP	LRP1	DP
THBS1	DP	LRP1	DP
TIMP1	DP	CD63	DP
APOE	DS	LDLR	DS
APOE	DS	LRP5	DS
COL4A1	DS	ITGB1	DS
COL4A5	DS	ITGB1	DS
COL5A2	DS	ITGB1	DS
DKK1	DS	LRP5	DS
FGF1	DS	FGFR1	DS
GAS6	DS	AXL	DS
HSPG2	DS	ITGB1	DS
LAMB3	DS	ITGA6	DS
LAMB3	DS	ITGB1	DS
LAMC1	DS	ITGA6	DS
LAMC1	DS	ITGB1	DS
LGALS3BP	DS	ITGB1	DS
LRPAP1	DS	LDLR	DS
THBS1	DS	ITGA6	DS
THBS1	DS	ITGB1	DS
THBS1	DS	LRP5	DS
THBS1	DS	SDC4	DS
APP	HFSC	LRP1	DP
PDGFA	HFSC	PDGFRA	DP
SERPING1	HFSC	LRP1	DP
THBS1	HFSC	LRP1	DP
TIMP1	HFSC	CD63	DP
RTN4	HFSC	TNFRSF19	Matrix
ANXA1	HFSC	EGFR	HFSC
COL18A1	HFSC	GPC4	HFSC
EFEMP1	HFSC	EGFR	HFSC
HBEGF	HFSC	CD9	HFSC
HBEGF	HFSC	EGFR	HFSC
HSP90AA1	HFSC	EGFR	HFSC
LAMB3	HFSC	CD151	HFSC
LAMB3	HFSC	COL17A1	HFSC
LAMB3	HFSC	ITGA6	HFSC
LAMB3	HFSC	ITGB4	HFSC
THBS1	HFSC	ITGA6	HFSC
THBS1	HFSC	SDC4	HFSC
COL18A1	IFEB	ITGB1	DS
COL7A1	IFEB	ITGB1	DS
GAS6	IFEB	AXL	DS
LAMB3	IFEB	CD151	DS
LAMB3	IFEB	ITGB1	DS
PKM	IFEB	CD44	DS
LAMB3	IFEB	COL17A1	IFEB
LAMB3	IFEB	ITGA6	IFEB
LAMB3	IFEB	ITGB4	IFEB
CDH1	IRS	IGF1R	IRS
CDH1	IRS	PTPRF	IRS
JAG1	IRS	NOTCH1	IRS
RGMB	IRS	NEO1	IRS
ADM	Matrix	RAMP2	DP
PLAU	Matrix	LRP1	DP
DCN	Matrix	EGFR	HFSC
HSP90AA1	Matrix	EGFR	HFSC
HMGB1	Matrix	SDC1	IRS
CALR	ORS	ITGA3	ORS
COL14A1	ORS	CD44	ORS
COL18A1	ORS	ITGB1	ORS
COL4A1	ORS	ITGB1	ORS
COL4A5	ORS	ITGB1	ORS
LAMB1	ORS	ITGA3	ORS
LAMB1	ORS	ITGA6	ORS
LAMB1	ORS	ITGB1	ORS
LGALS3BP	ORS	ITGB1	ORS
VCAN	ORS	CD44	ORS
VCAN	ORS	ITGB1	ORS
