# Supplementary material for: Single-Cell Transcriptomics Reveals the Molecular Anatomy of Sheep Hair Follicle Heterogeneity and Wool Curvature
Source: Front Cell Dev Biol. 2021 Dec 21;9:800157. doi: 10.3389/fcell.2021.800157 (PMC8724054; doi:10.3389/fcell.2021.800157)
Supplement: Supplementary file 1 [file DataSheet1.zip › Supplementary Figures and Tables/Table S4. DEGs of DPCs between straight wool and waved wool Hu sheep.xlsx]

## Sheet: Table S4. DEGs of DPCs between 
Table S4. DEGs of DPCs between straight wool and waved wool Hu sheep
	p_val	avg_logFC	pct.1	pct.2	p_val_adj
BST-2A	8.89e-223	0.493413	0.068	0.966	1.78e-219
LOC101113693	2.71e-177	0.277666	0.126	0.998	5.43e-174
LOC101120353	6.35e-138	0.368637	0.171	1	1.27e-134
LOC105602911	7.65e-130	0.291317	0.182	1	1.53e-126
LOC101121216	3.12e-118	0.318224	0.046	0.794	6.24e-115
LOC101116799	2.87e-115	0.284739	0.199	0.997	5.74e-112
MX1	3.37e-105	0.331418	0.219	1	6.75e-102
MFAP5	2.74e-91	0.393632	0.064	0.637	5.48e-88
MUSTN1	3.67e-91	0.338807	0.135	0.814	7.34e-88
GPX3	5.34e-78	0.280512	0.02	0.553	1.07e-74
LOC101113339	6.7e-74	0.379346	0.254	0.983	1.34e-70
KRT6A	5.78e-68	0.273888	0.26	0.971	1.16e-64
ELN	1.56e-65	0.386308	0.113	0.303	3.13e-62
CRYAB	8.5e-58	0.339951	0.148	0.829	1.7e-54
PTGS2	2.76e-53	-0.282548	0.051	0.31	5.52e-50
LOC114117974	3.62e-47	0.56013	0.31	1	7.23e-44
CLEC3B	3.22e-44	0.381011	0.156	0.801	6.44e-41
LOC101104661	1.35e-38	-0.319306	0.165	0.365	2.7e-35
LOC101121539	1.79e-33	0.263415	0.023	0.266	3.58e-30
KRT27	9.37e-33	0.338421	0.365	1	1.87e-29
LOC101117682	9.83e-27	0.325059	0.236	0.439	1.97e-23
LOC114110138	6.72e-25	0.522566	0.387	1	1.34e-21
SPINK5	7.25e-21	0.25277	0.074	0.671	1.45e-17
PTX3	2.58e-19	-0.528296	0.052	0.396	5.16e-16
RPTN	3.14e-19	0.390317	0.391	0.963	6.28e-16
ASPRV1	5.2e-18	0.268664	0.156	0.722	1.04e-14
LOC114117806	2.15e-14	0.768429	0.735	1	4.3e-11
LOC101117184	9.93e-14	0.293932	0.079	0.433	1.99e-10
S100A4	6.93e-12	-0.255014	0.322	0.78	1.39e-08
COL4A2	1.02e-11	0.291248	0.381	0.872	2.05e-08
SPARC	1.8e-10	0.348072	0.913	0.988	3.6e-07
CRABP1	5.19e-10	0.269212	0.907	0.976	1.04e-06
ISG15	1.2e-09	0.623829	0.46	1	2.41e-06
SERPINF1	2.43e-09	0.394434	0.701	0.841	4.86e-06
LOC101113168	4.07e-08	0.497884	0.896	1	8.15e-05
SBSN	5.92e-07	0.303314	0.48	0.939	0.00118465
PERP	1.23e-06	0.265459	0.534	0.978	0.00246654
SFN	2.41e-06	0.290602	0.486	0.692	0.00482738
DNAJB1	3.28e-06	0.256236	0.514	0.931	0.0065524
LOC114108675	2.44e-05	0.278277	0.516	1	0.0488169
LOC114117804	7.97e-05	0.704966	0.611	1	0.159355
COL3A1	9.42e-05	0.471628	0.751	0.902	0.188315
TNFAIP6	0.000256385	-0.301188	0.113	0.604	0.51277
SFRP1	0.000679164	0.339626	0.665	0.882	1
LOC114117805	0.00116649	0.481726	0.803	1	1
COL1A1	0.00158575	0.582033	0.865	0.944	1
MFAP4	0.00266054	0.25232	0.545	0.919	1
LOC101118004	0.0030336	0.613306	0.489	1	1
SELENBP1	0.00409994	0.264512	0.266	0.701	1
DCN	0.00823716	0.370316	0.592	0.991	1
LOC114113623	0.0106677	0.455601	0.504	1	1
COL1A2	0.0130706	0.624624	0.642	0.845	1
LOC101102105	0.0178264	0.298147	0.59	1	1
SERPING1	0.0382657	0.432299	0.561	0.822	1
KRT25	0.0526798	0.367395	0.68	1	1
KRT10	0.0650939	0.251923	0.657	0.907	1
LOC114117888	0.0822642	0.642963	0.557	1	1
KRT17	0.139544	0.332837	0.772	0.92	1
GSN	0.1881	0.404238	0.742	0.893	1
APOE	0.218499	0.520482	0.556	0.927	1
PMP22	0.31391	0.444315	0.303	0.628	1
COL6A3	0.317116	0.267031	0.377	0.694	1
KRT71	0.329148	0.344715	0.648	1	1
PTGDS	0.455236	0.394398	0.478	0.792	1
LOC100141295	0.517963	0.275657	0.359	0.722	1
LOC114108605	0.563036	0.343335	0.783	1	1
APOD	0.648766	0.332843	0.833	0.957	1
COL4A1	0.702735	0.51072	0.51	0.877	1
IFI6	0.795222	-0.332256	0.997	1	1
CXCL14	0.898936	0.343497	0.575	0.884	1
BTG2	0.962916	-0.29314	0.179	0.573	1
POSTN	0.970622	0.293061	0.191	0.602	1
TFPI2	0.971348	0.28192	0.208	0.607	1
KRT5	0.995284	0.256405	0.742	0.974	1

## Sheet:  Differentially expressed DP si
Table S4-2 Differentially expressed DP signature genes between straight wool and waved wool Hu sheep
Gene symbol	p_val	avg_logFC	pct.1	pct.2	p_val_adj
S100A4	6.93e-12	-0.255014	0.322	0.78	1.39e-08
COL4A2	1.02e-11	0.291248	0.381	0.872	2.05e-08
SPARC	1.8e-10	0.348072	0.913	0.988	3.6e-07
CRABP1	5.19e-10	0.269212	0.907	0.976	1.04e-06
SERPINF1	2.43e-09	0.394434	0.701	0.841	4.86e-06
COL3A1	9.42e-05	0.471628	0.751	0.902	0.188315
SFRP1	0.000679164	0.339626	0.665	0.882	1
COL1A1	0.00158575	0.582033	0.865	0.944	1
MFAP4	0.00266054	0.25232	0.545	0.919	1
DCN	0.00823716	0.370316	0.592	0.991	1
COL1A2	0.0130706	0.624624	0.642	0.845	1
SERPING1	0.0382657	0.432299	0.561	0.822	1
APOE	0.218499	0.520482	0.556	0.927	1
PMP22	0.31391	0.444315	0.303	0.628	1
COL6A3	0.317116	0.267031	0.377	0.694	1
PTGDS	0.455236	0.394398	0.478	0.792	1
APOD	0.648766	0.332843	0.833	0.957	1
COL4A1	0.702735	0.51072	0.51	0.877	1
IFI6	0.795222	-0.332256	0.997	1	1
