# Supplementary material for: Single-Cell Transcriptomics Reveals the Molecular Anatomy of Sheep Hair Follicle Heterogeneity and Wool Curvature
Source: Front Cell Dev Biol. 2021 Dec 21;9:800157. doi: 10.3389/fcell.2021.800157 (PMC8724054; doi:10.3389/fcell.2021.800157)
Supplement: Supplementary file 1 [file DataSheet1.zip › Supplementary Figures and Tables/Table S5. DEGs of Matrix between straight wool and waved wool Hu sheep.csv]

Table S5. DEGs of Matrix between straight wool and waved wool Hu sheep
	p_val	avg_logFC	pct.1	pct.2	p_val_adj
IGFBP3	1.12E-22	-0.268916858	0.165	0.414	2.25E-19
CCL20	0.000304547	-0.263517676	0.089	0.489	0.609093161
CLDN4	0.011378521	-0.259954138	0.654	0.854	1
IFI6	0.685455087	0.5242697	0.891	1	1
FOS	0.750335652	-0.387749241	0.959	0.985	1
TACSTD2	0.755627777	-0.28933052	0.902	0.985	1
