# Supplementary material for: Single-Cell Transcriptomics Reveals the Molecular Anatomy of Sheep Hair Follicle Heterogeneity and Wool Curvature
Source: Front Cell Dev Biol. 2021 Dec 21;9:800157. doi: 10.3389/fcell.2021.800157 (PMC8724054; doi:10.3389/fcell.2021.800157)
Supplement: Supplementary file 1 [file DataSheet1.zip › Supplementary Figures and Tables/Table S6. DEGs of HFSC1 between straight wool and waved wool Hu sheep.csv]

Table S6. DEGs of HFSC1 between straight wool and waved wool Hu sheep
	p_val	avg_logFC	pct.1	pct.2	p_val_adj
MX2	3.96E-108	0.255261973	0.158	1	7.92E-105
LOC101105214	2.10E-79	0.28150144	0.208	1	4.20E-76
SERPINA1	7.95E-56	-0.280948783	0.183	0.883	1.59E-52
VWA1	1.31E-53	-0.287932228	0.226	0.9	2.62E-50
LOC101120093	8.26E-40	-0.275260011	0.019	0.305	1.65E-36
LOC101113339	5.22E-39	0.280497293	0.302	0.997	1.04E-35
CHI3L1	5.22E-37	-0.275839948	0.334	0.983	1.04E-33
LY6D	6.43E-35	-0.344072666	0.245	0.861	1.29E-31
GADD45B	2.92E-33	-0.589350481	0.311	0.871	5.84E-30
ERRFI1	4.26E-33	-0.403386437	0.111	0.751	8.52E-30
CST3	9.58E-33	0.37731372	0.984	0.983	1.92E-29
LOC114117974	1.20E-32	0.327210576	0.312	1	2.39E-29
NR4A1	1.49E-31	-0.382218345	0.163	0.787	2.99E-28
BST-2A	4.84E-31	0.468271231	0.323	1	9.67E-28
TSC22D1	1.32E-29	-0.344810621	0.177	0.787	2.64E-26
SPARC	9.49E-29	0.379321701	0.957	0.988	1.90E-25
SPP1	3.91E-28	-0.359094751	0.101	0.736	7.81E-25
NFKBIA	2.11E-26	-0.255055873	0.23	0.821	4.21E-23
PPP1R15A	7.75E-25	-0.321887839	0.276	0.822	1.55E-21
IFI6	8.74E-25	0.26321181	1	1	1.75E-21
MX1	1.13E-19	0.377336488	0.386	1	2.25E-16
LGALS7	1.40E-19	0.267477696	0.997	0.993	2.81E-16
LOC101112249	3.48E-18	0.254685155	0.993	0.998	6.97E-15
FAM129A	6.69E-18	0.279755737	0.268	0.844	1.34E-14
CCNL1	1.32E-17	-0.36325478	0.15	0.712	2.63E-14
LOC101117682	9.38E-17	0.342971356	0.977	0.998	1.88E-13
TACSTD2	2.17E-15	-0.29070554	0.438	0.892	4.34E-12
LOC101117184	3.34E-15	-0.412798028	0.087	0.406	6.67E-12
CEBPD	1.09E-13	-0.764888693	0.598	0.846	2.18E-10
SFRP1	1.55E-13	0.335585666	0.843	0.951	3.10E-10
ISG15	3.14E-13	0.40096272	0.478	1	6.28E-10
FOS	6.19E-13	-0.47208962	0.633	0.836	1.24E-09
LOC114110138	1.62E-12	0.261659344	0.9	1	3.24E-09
ALDH2	4.69E-12	0.289105589	0.767	0.868	9.38E-09
ARL4D	1.18E-11	-0.295289151	0.062	0.416	2.36E-08
LOC101117112	3.50E-11	0.713418644	0.468	1	7.00E-08
MGP	3.77E-11	-0.660020092	0.496	0.802	7.55E-08
BHLHE40	5.13E-11	-0.350446254	0.059	0.418	1.03E-07
RHOB	6.18E-11	-0.715846935	0.302	0.721	1.24E-07
KRT27	2.47E-10	0.268211257	0.419	0.998	4.95E-07
LOC114117805	1.31E-09	0.400207985	0.83	1	2.61E-06
CKS2	1.42E-09	-0.263556671	0.192	0.462	2.84E-06
SOCS3	2.54E-08	-0.471654314	0.1	0.631	5.08E-05
LOC101113728	5.26E-08	-0.501662907	0.29	0.702	0.000105136
THBS1	8.38E-08	0.278886317	0.724	0.944	0.000167526
IER3	1.09E-07	-0.398926438	0.729	0.914	0.000218466
LOC114117804	1.12E-07	0.395233575	0.667	1	0.000223619
KRT19	1.60E-07	0.67252341	0.35	0.865	0.000320099
BGN	2.35E-07	0.496096971	0.679	0.948	0.00047052
STMN1	5.50E-07	-0.284945753	0.29	0.723	0.001100475
AQP3	1.86E-06	0.522880888	0.616	0.792	0.003727831
LOC101117691	1.93E-06	-0.284615149	0.315	0.738	0.003850462
LY6E	2.48E-06	0.26189912	0.827	1	0.004953901
BTG2	4.69E-06	-0.533858116	0.213	0.66	0.009372875
IL20RB	2.87E-05	-0.318171197	0.46	0.772	0.057468
APOE	3.06E-05	0.343244143	0.463	0.986	0.061111591
PHLDA1	5.88E-05	-0.352746807	0.122	0.477	0.117517156
LOC101113168	6.73E-05	0.32576781	0.925	1	0.134673796
C1S	0.000247386	0.324719058	0.435	0.937	0.49477203
LOC114117806	0.000249218	0.393636096	0.748	1	0.498435669
PPP2R2B	0.000338187	0.273812438	0.38	0.841	0.676374296
C1QTNF1	0.000470628	-0.252232545	0.267	0.675	0.941255033
DMKN	0.000615721	-0.443682988	0.562	0.863	1
ATF3	0.000791341	-0.373528893	0.318	0.653	1
S100A2	0.002666275	-0.290378526	0.991	0.985	1
FST	0.005642115	-0.720891909	0.208	0.607	1
CCN1	0.007692551	-0.410259408	0.151	0.604	1
SERPING1	0.007778411	0.425840733	0.6	0.995	1
KRT8	0.008596141	0.361564269	0.544	0.871	1
MSMO1	0.013780819	-0.319459439	0.224	0.636	1
GNMT	0.014820144	0.295436938	0.271	0.717	1
NDUFA4L2	0.02138511	0.25741158	0.475	0.893	1
EGR2	0.035038347	-0.259979695	0.053	0.489	1
TSHZ2	0.039491026	-0.255462377	0.174	0.609	1
MYC	0.042596287	-0.461703616	0.103	0.506	1
HES1	0.054492334	-0.378310853	0.238	0.646	1
SLC16A11	0.059871921	-0.277062288	0.185	0.533	1
GADD45A	0.068736813	-0.519175009	0.166	0.526	1
CDKN1A	0.132440647	-0.328746584	0.249	0.628	1
RBP1	0.155812567	-0.456689349	0.236	0.602	1
PRDX6	0.209311545	-0.255152483	0.218	0.56	1
LOC114117888	0.294976272	0.347094858	0.598	1	1
ANKH	0.406349069	-0.297372049	0.069	0.472	1
GADD45G	0.513709581	-0.32882333	0.114	0.56	1
HCAR2	0.540748769	-0.57196295	0.166	0.552	1
LOC105602911	0.561859721	0.323408782	0.584	1	1
LOC101117955	0.730316271	-0.522571346	0.358	0.629	1
LOC114113623	0.820264345	0.301842636	0.545	1	1
