# Supplementary material for: Single-Cell Transcriptomics Reveals the Molecular Anatomy of Sheep Hair Follicle Heterogeneity and Wool Curvature
Source: Front Cell Dev Biol. 2021 Dec 21;9:800157. doi: 10.3389/fcell.2021.800157 (PMC8724054; doi:10.3389/fcell.2021.800157)
Supplement: Supplementary file 1 [file DataSheet1.zip › Supplementary Figures and Tables/Table S7. DEGs of HFSC2 between straight wool and waved wool Hu sheep.csv]

Table S7. DEGs of HFSC2 between straight wool and waved wool Hu sheep
	p_val	avg_logFC	pct.1	pct.2	p_val_adj
LOR	5.81E-75	0.332868172	0.152	0.983	1.16E-71
BST-2A	4.95E-27	0.336625449	0.309	1	9.90E-24
FGFBP1	5.65E-25	-0.252434366	0.113	0.331	1.13E-21
CCL20	3.88E-15	-0.374692948	0.064	0.375	7.76E-12
MX1	2.40E-13	0.381100673	0.392	1	4.80E-10
LOC105604171	2.53E-13	0.327640937	0.014	0.275	5.05E-10
LOC101117112	2.17E-12	0.766511008	0.412	1	4.33E-09
KRT19	1.76E-10	0.646767091	0.235	0.788	3.52E-07
TFPI2	2.36E-10	0.327058924	0.315	0.493	4.71E-07
SPP1	3.85E-10	-0.736756853	0.127	0.42	7.69E-07
ATF3	1.78E-08	0.285384572	0.967	0.989	3.55E-05
SFRP1	1.55E-07	0.377724459	0.666	0.747	0.00031004
CXCL14	5.90E-07	0.379159621	0.901	0.931	0.001180426
FOS	4.55E-06	0.294318858	0.975	0.992	0.009107355
LOC101117682	1.04E-05	0.332044434	0.909	0.978	0.020814644
ISG15	1.54E-05	0.47187992	0.525	1	0.030808413
KLF4	1.98E-05	0.309251846	0.851	0.876	0.039581218
LOC114117805	8.04E-05	0.291697688	0.851	1	0.160884571
POSTN	0.00012148	0.322255925	0.773	0.809	0.242959121
SERPING1	0.001879369	0.271149605	0.494	0.992	1
BTG2	0.003196651	0.285056533	0.793	0.915	1
LOC101113168	0.005931773	0.281971194	0.942	1	1
LOC114117806	0.036155882	0.279323623	0.796	1	1
LY6E	0.052337502	0.263409547	0.757	1	1
ID2	0.056570294	0.257250518	0.53	0.923	1
LOC114117804	0.091736517	0.319543089	0.682	1	1
G0S2	0.10417468	0.281762833	0.467	0.876	1
LOC101118004	0.149855797	0.264339408	0.619	1	1
PLIN2	0.362515455	-0.286342996	0.414	0.722	1
KRT1	0.415076535	-0.437235656	0.459	0.753	1
BGN	0.489820031	0.309616535	0.472	0.828	1
LOC105602911	0.688779981	0.310598652	0.591	1	1
LOC101117184	0.947683036	-0.289164572	0.309	0.607	1
