# Supplementary material for: Single-Cell Transcriptomics Reveals the Molecular Anatomy of Sheep Hair Follicle Heterogeneity and Wool Curvature
Source: Front Cell Dev Biol. 2021 Dec 21;9:800157. doi: 10.3389/fcell.2021.800157 (PMC8724054; doi:10.3389/fcell.2021.800157)
Supplement: Supplementary file 1 [file DataSheet1.zip › Supplementary Figures and Tables/Table S8. DEGs of IRS1 between straight wool and waved wool Hu sheep.csv]

Table S8. DEGs of IRS1 between straight wool and waved wool Hu sheep.
	p_val	avg_logFC	pct.1	pct.2	p_val_adj
LOC106990122	1.20E-221	0.31808718	0.041	0.982	2.39E-218
LOC101122482	4.40E-209	0.277368507	0.022	0.944	8.81E-206
LOC114111504	2.83E-205	0.331040329	0.035	0.913	5.66E-202
LOR	2.41E-187	0.516472824	0.06	0.974	4.81E-184
LOC101101851	2.89E-185	0.263457105	0.044	0.957	5.79E-182
LOC101106121	1.07E-183	0.298081309	0.053	0.967	2.14E-180
GLYATL2	1.15E-170	0.393040682	0.064	0.964	2.30E-167
LOC101117112	2.37E-166	0.359947617	0.093	0.997	4.74E-163
MXD1	8.55E-159	-0.282322366	0.073	0.957	1.71E-155
LY6E	2.00E-154	0.263348133	0.093	0.982	4.00E-151
CTSH	1.31E-150	0.317657069	0.103	0.987	2.62E-147
CNN1	3.87E-144	0.281705263	0.06	0.923	7.74E-141
LOC101114011	1.91E-137	0.754671252	0.125	1	3.82E-134
FST	7.78E-137	-0.92274523	0.046	0.148	1.56E-133
KRT23	7.06E-132	0.309976162	0.051	0.89	1.41E-128
LOC101105214	6.55E-129	0.492689351	0.129	0.99	1.31E-125
CDSN	7.39E-126	0.43036674	0.122	0.974	1.48E-122
LOC114113225	2.00E-124	-0.329055326	0.032	0.168	3.99E-121
APOE	1.09E-123	-0.253533947	0.119	0.962	2.18E-120
BMP2	1.00E-121	-0.269421228	0.024	0.173	2.01E-118
MYL9	2.90E-119	0.34568399	0.099	0.934	5.80E-116
SERPINB1	1.74E-115	-0.261827547	0.034	0.181	3.49E-112
PXDC1	1.89E-114	-0.295138366	0.029	0.844	3.77E-111
LOC114116855	1.89E-111	-0.26650424	0.02	0.161	3.77E-108
LOC101110219	1.47E-109	0.635312688	0.061	0.811	2.94E-106
GPRC5D	7.51E-100	-0.303602117	0.025	0.204	1.50E-96
DUSP2	1.04E-98	0.382965323	0.057	0.839	2.08E-95
CDH13	1.87E-98	-0.353278231	0.024	0.191	3.73E-95
C5H5orf15	2.07E-98	-0.371823575	0.038	0.829	4.13E-95
TENT5A	1.89E-97	-0.340932954	0.013	0.209	3.79E-94
SMS	4.04E-96	0.268027485	0.051	0.212	8.08E-93
BIRC3	1.61E-95	-0.500513208	0.048	0.834	3.22E-92
IL1R2	5.43E-93	-0.261109799	0.063	0.214	1.09E-89
MAP1B	6.20E-92	-0.543947761	0.026	0.212	1.24E-88
LOC101120353	1.18E-89	0.948108898	0.19	1	2.36E-86
LITAF	3.17E-87	0.30726666	0.044	0.227	6.34E-84
NDRG1	2.79E-84	-0.257624004	0.104	0.227	5.58E-81
TPM2	7.82E-81	0.310544704	0.158	0.931	1.56E-77
LOC101123010	3.20E-78	0.323656689	0.057	0.788	6.40E-75
ACTA2	3.97E-78	0.435111495	0.093	0.855	7.94E-75
LOC101116799	1.49E-76	0.884140285	0.213	1	2.98E-73
RHOV	2.66E-74	0.26665011	0.107	0.86	5.32E-71
TM7SF2	1.05E-73	0.269892415	0.06	0.809	2.10E-70
GDPD3	1.65E-70	0.303452321	0.037	0.691	3.31E-67
LOC101120093	2.35E-69	-0.3850801	0.027	0.258	4.70E-66
FILIP1L	2.48E-69	-0.269911535	0.035	0.776	4.96E-66
TAGLN	1.13E-67	0.369332035	0.197	0.946	2.27E-64
ERRFI1	6.16E-66	-0.266002144	0.095	0.265	1.23E-62
ASPRV1	2.43E-65	0.511854597	0.184	0.929	4.86E-62
ID2	1.33E-63	0.306145428	0.202	0.281	2.66E-60
LOC114113226	3.23E-63	0.288980189	0.022	0.352	6.45E-60
CCL20	3.29E-63	-0.463553264	0.023	0.265	6.58E-60
SFRP1	3.32E-63	-0.576105605	0.109	0.829	6.64E-60
EHF	1.22E-62	-0.303307629	0.016	0.25	2.44E-59
LOC101114082	6.19E-60	-0.271757077	0.128	0.276	1.24E-56
S100A3	3.02E-58	0.971351894	0.078	0.788	6.03E-55
PTGR1	9.91E-58	-0.514661749	0.108	0.281	1.98E-54
F3	1.98E-57	-0.323164538	0.171	0.878	3.97E-54
SUSD2	5.61E-57	-0.271121139	0.044	0.758	1.12E-53
MUSTN1	6.60E-55	0.266873662	0.036	0.283	1.32E-51
POSTN	3.02E-52	-0.594049774	0.119	0.291	6.04E-49
LOC101113693	1.41E-50	0.87870507	0.128	0.832	2.81E-47
RARRES2	2.24E-49	0.3181081	0.16	0.316	4.47E-46
MGP	6.21E-48	-0.357239464	0.171	0.857	1.24E-44
KLF6	6.79E-48	-0.250160958	0.186	0.865	1.36E-44
LOC114117805	4.98E-45	0.817634638	0.836	1	9.97E-42
DCN	2.96E-44	0.519315727	0.257	0.952	5.92E-41
COL4A1	1.93E-43	-0.299561092	0.039	0.306	3.86E-40
LOC101113168	2.83E-43	0.852687456	0.911	1	5.65E-40
ADIRF	4.07E-42	-0.477244679	0.136	0.801	8.15E-39
LOC101108898	1.27E-38	-0.416362901	0.07	0.735	2.54E-35
MFAP2	1.10E-37	-0.561226896	0.075	0.737	2.19E-34
ANKH	3.93E-36	-0.274311699	0.017	0.324	7.86E-33
SMIM5	2.13E-35	-0.317444008	0.021	0.686	4.26E-32
PRR9	1.04E-31	0.511810569	0.292	0.929	2.08E-28
SELENOM	2.19E-31	-0.313991268	0.036	0.689	4.38E-28
LOC114117806	4.35E-30	1.189612568	0.732	1	8.71E-27
LOC101113339	2.80E-28	0.595801297	0.33	0.982	5.59E-25
FLNA	9.91E-28	-0.264846973	0.136	0.37	1.98E-24
ARID5A	1.29E-26	-0.28152179	0.017	0.635	2.58E-23
LOC101108797	5.36E-25	0.4809932	0.003	0.214	1.07E-21
LOC101110195	8.03E-25	0.511125961	0.148	0.765	1.61E-21
ARL6IP1	1.09E-24	-0.321371358	0.03	0.365	2.18E-21
LOC114117974	3.49E-24	1.050503837	0.34	1	6.97E-21
HES1	1.98E-23	0.276761766	0.258	0.423	3.96E-20
EGR2	3.39E-23	-0.29719381	0.036	0.663	6.79E-20
LOC114110140	5.30E-21	0.2647777	0.368	0.995	1.06E-17
ALCAM	1.24E-20	-0.301991807	0.055	0.668	2.47E-17
FAM25A	1.73E-20	0.36351308	0.137	0.735	3.47E-17
LOC114117804	2.39E-20	1.359672218	0.687	1	4.78E-17
LY6G6D	7.19E-20	0.427029811	0.064	0.383	1.44E-16
CNDP2	4.96E-19	0.311051619	0.15	0.421	9.91E-16
CD24	6.24E-19	0.447015491	0.274	0.857	1.25E-15
ZC3H12A	3.38E-18	-0.357915245	0.031	0.388	6.77E-15
KRT7	7.25E-18	0.252248504	0.035	0.64	1.45E-14
FOS	7.29E-16	0.560164588	0.561	0.597	1.46E-12
ITPKC	1.42E-12	-0.405055052	0.046	0.416	2.85E-09
CRYAB	1.49E-11	0.438191195	0.151	0.704	2.98E-08
COL17A1	5.26E-11	-0.475387625	0.181	0.452	1.05E-07
LOC114110673	9.83E-11	0.753508144	0.007	0.518	1.97E-07
SOD2	1.57E-10	-0.310914829	0.046	0.426	3.13E-07
LMO1	5.34E-10	-0.287656967	0.025	0.421	1.07E-06
ADAMTS1	1.68E-09	-0.29464309	0.03	0.602	3.37E-06
SPARC	5.07E-09	-0.417698861	0.247	0.724	1.01E-05
LOC114117888	2.30E-08	1.180746795	0.618	1	4.61E-05
FABP4	9.84E-08	0.261908728	0.064	0.612	0.000196725
SAT1	2.58E-07	0.253115238	0.305	0.551	0.000516709
HBB	2.60E-07	1.215527023	0.003	0.13	0.000520835
AQP3	2.72E-07	-0.447165551	0.295	0.497	0.000543577
CD59	3.30E-07	-0.267941419	0.039	0.594	0.000659921
IER3	8.51E-07	-0.339260881	0.468	0.842	0.001702042
ANXA1	1.07E-06	-0.284557939	0.252	0.508	0.002144077
GSN	2.47E-06	-0.468780274	0.309	0.513	0.004944717
RPTN	4.47E-06	0.288777612	0.474	0.98	0.008937114
SBSN	1.01E-05	-0.337628054	0.589	0.98	0.0201539
HCAR2	5.66E-05	-0.44263553	0.087	0.474	0.113230978
KRT10	0.000165904	-0.521401732	0.627	0.954	0.331808518
LOC101108520	0.000261162	-0.250374062	0.048	0.467	0.522323028
LOC114108605	0.000723086	0.384407927	0.495	0.939	1
FXYD3	0.000743355	-0.256518027	0.315	0.556	1
HSPA5	0.002137151	0.386714196	0.309	0.602	1
KRT17	0.006418864	-0.487579272	0.851	0.903	1
KRT71	0.025496263	0.444484103	0.693	1	1
SMC2	0.033033754	-0.322247571	0.03	0.469	1
LMCD1	0.083317019	-0.313157288	0.043	0.495	1
SOSTDC1	0.107810185	-0.251976148	0.075	0.561	1
DNAJB1	0.152497814	0.274520123	0.303	0.635	1
THBS2	0.304344751	-0.298157132	0.012	0.51	1
LOC114113623	0.316427986	0.787129734	0.553	1	1
CXCL16	0.435923143	-0.25495186	0.05	0.536	1
XBP1	0.48791653	-0.369451205	0.097	0.533	1
KRT35	0.585107604	0.26992038	0.509	0.801	1
SOCS3	0.597138243	-0.265950621	0.046	0.528	1
SOX4	0.734436936	-0.467530188	0.154	0.564	1
LOC101118004	0.793536523	0.894286531	0.536	1	1
NR4A1	0.867368636	0.320328063	0.107	0.559	1
