# Supplementary material for: Single-Cell Transcriptomics Reveals the Molecular Anatomy of Sheep Hair Follicle Heterogeneity and Wool Curvature
Source: Front Cell Dev Biol. 2021 Dec 21;9:800157. doi: 10.3389/fcell.2021.800157 (PMC8724054; doi:10.3389/fcell.2021.800157)
Supplement: Supplementary file 1 [file DataSheet1.zip › Supplementary Figures and Tables/Table S9. DEGs of IRS2 between straight wool and waved wool Hu sheep.csv]

Table S9. DEGs of IRS2 between straight wool and waved wool Hu sheep
	p_val	avg_logFC	pct.1	pct.2	p_val_adj
LOC101108797	6.11E-47	0.478000419	0.027	0.846	1.22E-43
LOC101112555	1.10E-22	-0.374556302	0.152	0.86	2.20E-19
SPTSSB	1.56E-17	-0.373498292	0.274	0.916	3.12E-14
CCL20	5.29E-17	-0.389112345	0.054	0.315	1.06E-13
CDSN	4.76E-16	0.551046612	0.282	0.979	9.53E-13
HBB	3.64E-12	1.406217776	0.008	0.441	7.29E-09
UNC5B	1.59E-11	-0.276118182	0.138	0.364	3.17E-08
PTGS2	0.00032751	-0.577127229	0.144	0.462	0.655020495
FAM25A	0.001683708	0.280344117	0.415	0.874	1
KRT35	0.003694377	-0.961721898	0.734	0.916	1
PLAU	0.004026894	-0.381464089	0.482	0.825	1
FAM43A	0.008750256	-0.478081063	0.496	0.762	1
ITPKC	0.021428405	-0.333202516	0.461	0.755	1
LOC101112805	0.023554525	-0.477457843	0.696	0.846	1
LOC101113168	0.025848095	0.398891089	0.965	1	1
ODC1	0.028822088	-0.25830759	0.252	0.692	1
ALDH2	0.032845883	-0.317326257	0.954	0.972	1
STK17A	0.041464118	-0.286627181	0.702	0.804	1
ERRFI1	0.05195399	-0.361270862	0.434	0.601	1
LOC114117805	0.060945547	0.358036593	0.905	1	1
LOC100141295	0.06800556	-0.455542292	0.802	0.888	1
CST6	0.076995204	-0.256387943	0.997	1	1
SELENBP1	0.090502416	-0.961771449	0.366	0.538	1
MGST3	0.137399539	-0.274913287	0.924	0.972	1
MXD1	0.150988556	-0.275081097	0.539	0.811	1
TXNDC17	0.152930615	-0.370003615	0.648	0.839	1
TUBA1C	0.186547831	-0.296262445	0.659	0.755	1
STRA6	0.211851801	-0.264708719	0.16	0.531	1
TACSTD2	0.213352139	-0.266942685	0.986	1	1
KRT19	0.234210808	-0.342191133	0.138	0.531	1
SLC7A5	0.254715588	-0.357775358	0.322	0.587	1
DCN	0.259072141	-0.645469105	0.42	0.755	1
SLC39A6	0.273190498	-0.400967096	0.664	0.783	1
LOC105605445	0.329202366	-0.31948424	0.136	0.531	1
BHLHE40	0.349974386	-0.352160346	0.593	0.832	1
RARRES2	0.355966308	-0.481010716	0.352	0.664	1
HSPA5	0.436704089	-0.36410154	0.911	0.923	1
LOC114117806	0.446391996	0.279304673	0.856	1	1
KRT28	0.492409403	-0.283328256	0.547	0.818	1
CCNL1	0.494853322	-0.261451533	0.65	0.783	1
LOC114108605	0.507518541	0.537803429	0.878	1	1
SOX9	0.538266509	-0.277647437	0.222	0.58	1
ID2	0.539556243	-0.381505604	0.667	0.902	1
ABCG1	0.560163577	-0.27288401	0.087	0.552	1
F2RL1	0.642724908	-0.348086097	0.58	0.678	1
LOC114110673	0.702833711	0.807944571	0.095	0.559	1
LOC114117888	0.715650218	0.256749044	0.61	1	1
LOC101117691	0.75993246	-0.265328169	0.778	0.748	1
TNFRSF6B	0.779454589	-0.345582103	0.165	0.559	1
VIM	0.839155751	-0.282215024	0.168	0.58	1
IFI6	0.943154969	0.403333013	0.832	1	1
MT4	0.954232311	-0.304784929	0.247	0.615	1
